# Supplementary material for: Across-breed analyses of genome-wide association studies for stature and mammary gland morphology in cattle reveal pleiotropic effects of the Friesian POLLED haplotype
Source: Genet Sel Evol. 2026 Mar 11;58:19. doi: 10.1186/s12711-026-01042-z (PMC12983537; doi:10.1186/s12711-026-01042-z)
Supplement: Supplementary file 1 — Supplementary Material 1: Tables S1–S20. Supporting Tables. Excel spreadsheet containing separate tabs for the 20 Supporting Tables. The first tab contains a detailed description of the information given. [file 12711_2026_1042_MOESM1_ESM.xlsx]

## Sheet: Description_Supplmentary_Table
Supplementary Table	Description
1	Genome-wide additive heritability estimations (h2) with standard error (se) of four breeds (BSW = Brown Swiss, HOL = Holstein, OB=Original braunvieh, SIM = Simmental), for stature (height at sacral bone) and mammary moprhology (fore udder position, udder central ligament, front teat position).
2	Per chromosome additive heritability estimations (h2) with standard error (se) of four breeds (BSW = Brown Swiss, HOL = Holstein, OB=Original braunvieh, SIM = Simmental), for stature (height at sacral bone) and mammary moprhology (fore udder position, udder central ligament, front teat position).
3	Genome wide heritability estimations (h2) decomposed into additive (A), dominance (D) and epistasis (AxA, AxD, DxD) with standard errors (se) of four breeds (BSW = Brown Swiss, HOL = Holstein, OB=Original Braunvieh, SIM = Simmental), for stature (height at sacral bone) and mammary morphology (fore udder position, udder central ligament, front teat position).
4	Per chromosome heritability estimations (h2) decomposed into additive (A), dominance (D) and epistasis (AxA, AxD, DxD) with standard errors (se) of four breeds (BSW = Brown Swiss, HOL = Holstein, OB=Original Braunvieh, SIM = Simmental), for stature (KBHM = height at sacral bone) and mammary morphology (fore udder position, udder central ligament, front teat position).
5	Additive chromosome heritability vs chromosome length: correlation coefficient (r), standard error (se), p values (p), and coefficient of determination (R2). Using four breeds (BSW = Brown Swiss, HOL = Holstein, OB=Original Braunvieh, SIM = Simmental), for stature (height at sacral bone) and mammary morphology (fore udder position, udder central ligament, front teat position)
6	Chromosome that account for significant proportion of additive heritability estimation (h2) considering chromosome length, of four breeds (BSW = Brown Swiss, HOL = Holstein, OB=Original Braunvieh, SIM = Simmental) and for stature (height at sacral bone) and mammary morphology (fore udder position, udder central ligament, front teat position).
7	Top SNP from QTL (based on 1 Mb upstream and downstream of marker) identified within breed (HOl = Holstein, BSW = Brown Swiss, OB = Original Braunvieh, SIM = Simmental) for stature (height at sacral bone) and mammary gland morphology traits (fore udder position, udder central ligament, front teat position) identified under an additive and a dominance model of genome-wide association testing (GWAS…
8	Dominance genome-wide significant SNPs, Holstein for stature.Including information regarding, position, significance, effect, annotation and allele frequency
9	Dominance genome-wide significant SNPs, Brown Swiss for stature.Including information regarding, position, significance, effect, annotation and allele frequency
10	Dominance genome-wide significant SNPs, Original Braunvieh for stature.Including information regarding, position, significance, effect, annotation and allele frequency
11	Dominance genome-wide significant SNPs, Simmental for stature.Including information regarding, position, significance, effect, annotation and allele frequency
12	MR-MEGA stature ( height at sacral bone) QTL table based on 1 Mb upstream and downstream of most significant SNP (significance threshold P < 0.5e-8). Including chromosome (chr), position (pos), EA (effect allele), NEA (non effect allele), effect direction (Effects), observed p-value (P), p-value for ancestral heterogeneity (P-anc), p-value for residual heterogeneity (P-res), and log bayes factor …
13	MR-MEGA mammary gland morphology trait fore udder position QTL table based on 1 Mb upstream and downstream of most significant SNP (significance threshold P < 0.5e-8). Including chromosome (chr), position (pos), EA (effect allele), NEA (non effect allele), effect direction (Effects), observed p-value (P), p-value for ancestral heterogeneity (P-anc), p-value for residual heterogeneity (P-res), and…
14	MR-MEGA mammary gland morpohology trait udder central ligament QTL table based on 1 Mb upstream and downstream of most significant SNP (significance threshold P < 0.5e-8). Including chromosome (chr), position (pos), EA (effect allele), NEA (non effect allele), effect direction (Effects), observed p-value (P), p-value for ancestral heterogeneity (P-anc), p-value for residual heterogeneity (P-res),…
15	MR-MEGA mammary gland morphology trait front teat position QTL table based on 1 Mb upstream and downstream of most significant SNP (significance threshold P < 0.5e-8). Including chromosome (chr), position (pos), EA (effect allele), NEA (non effect allele), effect direction (Effects), observed p-value (P), p-value for ancestral heterogeneity (P-anc), p-value for residual heterogeneity (P-res), and…
16	Meta-GWAS QTL stature (KBHM = height at sacral bone) results with position and observed p-value of top variant of QTL, based on 1Mb upstream and downstream (significance threshold P < 0.5e-8). With comparison of SNP in single breed GWAS (HOL = Holstein, BSW = Brown Swiss, SIM = Simmental, and OB = Original Braunvieh) and Bouwman et al. 1000BG meta-analysis. Including Position (chromosome:position…
17	Summary of significant additive SNPs identified in the single-breed GWAS and meta-analysis for stature. The table lists all additive SNPs exceeding the genome-wide significance threshold in any analysis and includes genomic position, p-value and significance across breeds and meta-analysis, functional annotation, allele frequencies, and effect estimates.
18	Summary of significant additive SNPs identified in the single-breed GWAS and meta-analysis for fore udder position. The table lists all additive SNPs exceeding the genome-wide significance threshold in any analysis and includes genomic position, p-value and significance across breeds and meta-analysis, functional annotation, allele frequencies, and effect estimates.
19	Summary of significant additive SNPs identified in the single-breed GWAS and meta-analysis for central ligament. The table lists all additive SNPs exceeding the genome-wide significance threshold in any analysis and includes genomic position, p-value and significance across breeds and meta-analysis, functional annotation, allele frequencies, and effect estimates.
20	Summary of significant additive SNPs identified in the single-breed GWAS and meta-analysis for front teat position. The table lists all additive SNPs exceeding the genome-wide significance threshold in any analysis and includes genomic position, p-value and significance across breeds and meta-analysis, functional annotation, allele frequencies, and effect estimates.

## Sheet: Table_1
Breed	Trait	h2	se
BSW	fore udder position	0.273522	0.00968636
	stature	0.546956	0.00900635
	central ligament	0.227148	0.00927893
	front teat position	0.36928	0.00997314
HOL	fore udder position	0.229239	0.00831002
	stature	0.51147	0.00835426
	central ligament	0.266356	0.00860432
	front teat position	0.431097	0.00879236
OB	fore udder position	0.205981	0.024596
	stature	0.535705	0.0248638
	central ligament	0.224528	0.0250447
	front teat position	0.358175	0.0261482
SIM	fore udder position	0.227368	0.0328789
	stature	0.586825	0.0305067
	central ligament	0.357375	0.0340671
	front teat position	0.438327	0.0335442

## Sheet: Table_2
Breed	Trait	Chromosome	h2	se
BSW	fore udder position	1	0.0168901	0.003079
		2	0.00410943	0.00152957
		3	0.0165505	0.0030662
		4	0.00940233	0.00226153
		5	0.0111755	0.00245972
		6	0.0167008	0.00319124
		7	0.0123711	0.00262844
		8	0.0134507	0.00274973
		9	0.0127463	0.00265032
		10	0.0110221	0.00243067
		11	0.0122901	0.00267182
		12	0.00789756	0.00221104
		13	0.0127635	0.0026655
		14	0.00600515	0.00178253
		15	0.00866565	0.00213176
		16	0.0104715	0.00240471
		17	0.0096023	0.00235637
		18	0.00480378	0.00160852
		19	0.0134464	0.00279115
		20	0.00803017	0.00206839
		21	0.00730596	0.00199037
		22	0.00451617	0.00155618
		23	0.0145744	0.00332171
		24	0.00362053	0.00139587
		25	0.00482285	0.00161028
		26	0.00550308	0.0017207
		27	0.00445384	0.00152363
		28	0.00414146	0.00145726
		29	0.00716424	0.00203282
	stature	1	0.0354605	0.00431552
		2	0.0310193	0.00396307
		3	0.0204294	0.00313077
		4	0.0264035	0.0036352
		5	0.0375478	0.00461729
		6	0.00952836	0.00203505
		7	0.0261947	0.00364793
		8	0.0269487	0.00376458
		9	0.0206229	0.00316721
		10	0.0196354	0.00304838
		11	0.016112	0.00276559
		12	0.0132449	0.0026392
		13	0.0126208	0.00234884
		14	0.0143848	0.00259635
		15	0.0167488	0.00281214
		16	0.0111133	0.00221765
		17	0.00967259	0.00207693
		18	0.0194183	0.00318528
		19	0.0221514	0.00342593
		20	0.0325365	0.00443155
		21	0.0208758	0.00334323
		22	0.00404759	0.0012694
		23	0.024276	0.00404448
		24	0.00249353	0.001014
		25	0.0377776	0.00525335
		26	0.0119819	0.00247055
		27	0.00394743	0.00122649
		28	0.00777376	0.00184061
		29	0.008414	0.00195695
	central ligament	1	0.014583	0.00287488
		2	0.00894639	0.00221187
		3	0.00869663	0.0021953
		4	0.0047739	0.00165645
		5	0.00578714	0.00179259
		6	0.00668192	0.00195251
		7	0.00992037	0.00236842
		8	0.0125897	0.00268661
		9	0.0168501	0.00315497
		10	0.0101253	0.00235299
		11	0.0126183	0.00274788
		12	0.0078372	0.00223963
		13	0.00834688	0.00214661
		14	0.0128929	0.00275497
		15	0.00381932	0.00144865
		16	0.00507152	0.00166024
		17	0.0156842	0.0031572
		18	0.00492213	0.00163184
		19	0.00876353	0.00221461
		20	0.00768686	0.00205061
		21	0.00524249	0.00170429
		22	0.00610791	0.00184555
		23	0.00906533	0.00258324
		24	0.00287606	0.00127715
		25	0.00543977	0.00173884
		26	0.00409003	0.00148818
		27	0.00292858	0.00126201
		28	0.00280307	0.00124231
		29	0.00195566	0.00110422
	front teat position	1	0.0147145	0.00275182
		2	0.0144328	0.00270513
		3	0.016374	0.00294028
		4	0.0136548	0.00266569
		5	0.0350825	0.00468359
		6	0.00809658	0.00203785
		7	0.0116998	0.00245366
		8	0.0294886	0.0042625
		9	0.0160718	0.002935
		10	0.00818207	0.00198846
		11	0.0216639	0.00361849
		12	0.00790052	0.00211818
		13	0.0130617	0.00260431
		14	0.0149174	0.00286776
		15	0.00366478	0.00133814
		16	0.00496743	0.00154698
		17	0.033985	0.00486563
		18	0.0138926	0.0027724
		19	0.0114007	0.00245573
		20	0.00708304	0.00184794
		21	0.0093589	0.00221216
		22	0.00769652	0.00198238
		23	0.0115709	0.00281141
		24	0.00871937	0.00211469
		25	0.00722367	0.00194334
		26	0.0109082	0.0024521
		27	0.00359528	0.00130847
		28	0.00479154	0.00152134
		29	0.00551026	0.00169834
HOL	fore udder position	1	0.0136865	0.0025046
		2	0.011005	0.00220939
		3	0.00649652	0.00168301
		4	0.0103939	0.00212754
		5	0.0151599	0.00264031
		6	0.00966403	0.00208251
		7	0.00681956	0.00174724
		8	0.0133612	0.00249405
		9	0.00734854	0.0018104
		10	0.00554883	0.00159779
		11	0.0129904	0.00245736
		12	0.00921643	0.00212642
		13	0.00797573	0.00184086
		14	0.00602805	0.00163762
		15	0.00716113	0.00178898
		16	0.00535556	0.00152235
		17	0.00855334	0.00194988
		18	0.0100771	0.0021484
		19	0.00806865	0.0019026
		20	0.00956148	0.0021533
		21	0.00593103	0.00162629
		22	0.0040555	0.00133984
		23	0.00952114	0.00252749
		24	0.00414863	0.00132411
		25	0.00445229	0.00142735
		26	0.00272194	0.00111378
		27	0.0023981	0.00106475
		28	0.00782059	0.00186972
		29	0.0039363	0.0013228
	stature	1	0.0256363	0.00322394
		2	0.0196688	0.00273556
		3	0.0165256	0.00249037
		4	0.0179131	0.00256602
		5	0.0359173	0.00405253
		6	0.0317798	0.0037937
		7	0.0268914	0.00341307
		8	0.0246866	0.00321066
		9	0.0127538	0.00215748
		10	0.0177159	0.00262201
		11	0.0353902	0.00404228
		12	0.00923093	0.00191581
		13	0.0144757	0.00233544
		14	0.0214269	0.003003
		15	0.00650405	0.00149665
		16	0.0155418	0.00249098
		17	0.0161132	0.00250942
		18	0.0211382	0.00297698
		19	0.0257487	0.00336227
		20	0.0180832	0.00285072
		21	0.0104623	0.00197323
		22	0.00864472	0.0017266
		23	0.0186764	0.00333742
		24	0.00621792	0.00146448
		25	0.0140952	0.00242756
		26	0.00774168	0.00166371
		27	0.00515414	0.00132339
		28	0.00945366	0.00186422
		29	0.0194021	0.00296153
	central ligament	1	0.0234881	0.00334865
		2	0.00991761	0.00206731
		3	0.0102692	0.00208996
		4	0.0111335	0.00217934
		5	0.0126368	0.0023603
		6	0.00890686	0.00196881
		7	0.00885644	0.00197205
		8	0.00912907	0.00201659
		9	0.0141165	0.00253725
		10	0.00764197	0.00183298
		11	0.0195352	0.0030746
		12	0.00814762	0.00197596
		13	0.00856137	0.00188659
		14	0.00780131	0.00184516
		15	0.00857342	0.00194085
		16	0.0062425	0.00162239
		17	0.0114979	0.00226651
		18	0.00991982	0.00210087
		19	0.00783321	0.0018523
		20	0.00791248	0.00191229
		21	0.00573147	0.00157674
		22	0.0104915	0.00216423
		23	0.0125943	0.0029043
		24	0.00872177	0.0019395
		25	0.00529931	0.00153707
		26	0.00379706	0.00127375
		27	0.0029106	0.00112869
		28	0.0046895	0.00140858
		29	0.00384751	0.00129289
	front teat position	1	0.0322249	0.0038298
		2	0.0109079	0.00203545
		3	0.0155823	0.00248222
		4	0.0184904	0.00272878
		5	0.0208751	0.0029657
		6	0.0184008	0.00279675
		7	0.012594	0.0022428
		8	0.0261295	0.00345018
		9	0.0174039	0.00270891
		10	0.0164106	0.00259621
		11	0.0182225	0.00279318
		12	0.0186673	0.00292506
		13	0.0155719	0.00250298
		14	0.0144511	0.00246273
		15	0.00730888	0.00167414
		16	0.012308	0.00221059
		17	0.0253469	0.00343389
		18	0.0110503	0.00210008
		19	0.0201386	0.00301065
		20	0.0194597	0.00312754
		21	0.0138367	0.00239906
		22	0.00994665	0.0019793
		23	0.0124458	0.00271755
		24	0.00600982	0.00148216
		25	0.00701981	0.0016744
		26	0.00983192	0.00199077
		27	0.00624243	0.00151834
		28	0.00976032	0.00199097
		29	0.00573166	0.00148292
OB	fore udder position	1	0.00178215	0.00580267
		2	0.00356565	0.00604199
		3	0.00881274	0.00690474
		4	0.0168404	0.00778233
		5	0.00544362	0.00598933
		6	0.00455785	0.00590405
		7	0.00967841	0.00679509
		8	0.00507911	0.0058214
		9	0.00529433	0.00609632
		10	0.00515828	0.00597527
		11	0.00452819	0.00584259
		12	-0.00453224	0.00414309
		13	0.00208947	0.00512385
		14	0.0100957	0.00645756
		15	0.00952533	0.00633943
		16	0.0146181	0.00720496
		17	0.011067	0.00660873
		18	0.000683074	0.0045734
		19	0.0248317	0.00859498
		20	0.00431857	0.00496992
		21	0.0187542	0.00770662
		22	0.0165396	0.0073571
		23	0.0146449	0.00808515
		24	0.00462481	0.00517611
		25	0.0091127	0.00604912
		26	0.000160873	0.00413637
		27	0.00736356	0.00543849
		28	0.000703724	0.0041593
		29	-0.00098264	0.00374925
	stature	1	0.031926	0.00934761
		2	0.00934829	0.00641126
		3	0.00610365	0.00594326
		4	0.0199809	0.00771517
		5	0.0392965	0.0099714
		6	0.0198776	0.00761476
		7	0.00829665	0.00610581
		8	0.0380474	0.00979977
		9	0.0112447	0.00636049
		10	0.0189736	0.00772619
		11	0.0514655	0.0113872
		12	0.0308723	0.00970642
		13	0.0100876	0.00609292
		14	0.00665147	0.00533715
		15	0.019777	0.00741405
		16	0.0221699	0.00774769
		17	0.0271562	0.00845694
		18	0.00811964	0.00565428
		19	0.0138309	0.006612
		20	0.017905	0.00707223
		21	0.03561	0.00939982
		22	0.0133503	0.00639644
		23	0.0253661	0.00925624
		24	0.0119622	0.00613632
		25	0.0286933	0.00842626
		26	0.00627322	0.00487951
		27	0.00559794	0.00477916
		28	0.00351388	0.00434098
		29	0.000107564	0.00359883
	central ligament	1	0.0148862	0.00789976
		2	0.0151916	0.00782269
		3	0.0151421	0.00789401
		4	0.0176424	0.00793827
		5	0.000788429	0.00521463
		6	0.00226469	0.00554593
		7	0.0125716	0.00727277
		8	0.00801723	0.00634354
		9	0.017352	0.00788225
		10	0.00414579	0.00579429
		11	0.0112256	0.00696711
		12	0.00609887	0.0064237
		13	0.0119083	0.00693768
		14	0.0174795	0.00763007
		15	0.00724116	0.00594855
		16	-0.00162454	0.00433106
		17	0.014421	0.00717063
		18	-0.00023273	0.00436773
		19	0.00753909	0.00598148
		20	0.00441777	0.00507661
		21	-0.00179509	0.00413345
		22	0.00919733	0.00621285
		23	0.00829928	0.00684929
		24	0.00400121	0.00506121
		25	0.00405345	0.00503474
		26	0.00790388	0.00572458
		27	0.00376224	0.0047235
		28	0.00782496	0.00563355
		29	-0.00197522	0.00349684
	front teat position	1	0.00885211	0.00681056
		2	0.0131484	0.00734149
		3	0.0193501	0.00825437
		4	0.00808631	0.0062979
		5	0.0226623	0.00827156
		6	0.00495568	0.00579929
		7	0.0109033	0.00680493
		8	0.00707346	0.00600427
		9	0.0408563	0.0105174
		10	0.0177454	0.00789784
		11	0.0435544	0.0108926
		12	0.000509961	0.00511496
		13	0.0110463	0.00659022
		14	0.0243663	0.00847056
		15	-0.00100366	0.00405808
		16	0.000465693	0.00460183
		17	0.00787036	0.00587824
		18	0.0060624	0.00547028
		19	0.0130477	0.00671419
		20	0.00756867	0.00555374
		21	0.00681139	0.00564258
		22	0.00763667	0.00575485
		23	0.00789257	0.0065751
		24	0.0150007	0.00688819
		25	0.0197649	0.00766771
		26	0.0197188	0.00752556
		27	0.000494517	0.00376617
		28	0.0117307	0.00623526
		29	-0.00321219	0.00293562
SIM	fore udder position	1	0.024786	0.0126519
		2	-0.00634712	0.00684727
		3	0.0226633	0.0117868
		4	0.0178549	0.011212
		5	0.0196914	0.010855
		6	0.0290436	0.0120946
		7	0.005316	0.00943214
		8	0.00353069	0.00863935
		9	0.00758899	0.00926756
		10	-0.00302751	0.00745919
		11	0.0109931	0.00969189
		12	0.00625614	0.00927407
		13	0.00943974	0.00929566
		14	-0.00455513	0.00651112
		15	0.00594401	0.00815384
		16	-0.00111824	0.0066485
		17	0.00576443	0.00782785
		18	0.00468296	0.00770433
		19	0.0284296	0.0118111
		20	-0.0119626	0.00081333
		21	0.0120532	0.00914344
		22	0.0164924	0.00985715
		23	0.0187018	0.0128488
		24	-6.78E-05	0.006972
		25	0.00660512	0.00763428
		26	0.00396347	0.00727895
		27	0.00276254	0.00683901
		28	-0.00207147	0.00567821
		29	0.011414	0.0087397
	stature	1	0.0332473	0.0127953
		2	0.0407021	0.0132834
		3	0.0146378	0.00991663
		4	0.000905454	0.00800396
		5	0.0769466	0.0165661
		6	0.0704488	0.0157357
		7	0.0360813	0.0125617
		8	0.0357988	0.012578
		9	0.0219958	0.010634
		10	0.0357348	0.0124335
		11	0.0196153	0.0102073
		12	0.00327504	0.00794914
		13	0.00593577	0.00793127
		14	0.0526698	0.0142111
		15	0.00804797	0.00782591
		16	0.0163596	0.00940037
		17	0.0193018	0.00948278
		18	0.0131478	0.0086224
		19	0.00398276	0.00722052
		20	0.0197856	0.00966528
		21	0.0112343	0.00842465
		22	-0.00286428	0.00552232
		23	0.0155561	0.0114513
		24	-0.00953155	0.00407086
		25	0.01129	0.00792721
		26	0.00139851	0.00604867
		27	-0.00361928	0.0045933
		28	0.0012243	0.00588719
		29	0.0112459	0.00801595
	central ligament	1	0.0364349	0.0139917
		2	0.0293029	0.0126669
		3	0.0076831	0.0095391
		4	0.00680979	0.0097152
		5	0.0241792	0.0114582
		6	0.00970324	0.00932551
		7	0.00553052	0.0093679
		8	0.0152104	0.0105609
		9	0.00446351	0.00866548
		10	0.0107353	0.00988122
		11	-0.0106449	0.00505093
		12	-0.00132306	0.00773031
		13	0.0351813	0.0128977
		14	0.0024559	0.00798876
		15	0.00756739	0.00839219
		16	0.00599202	0.00817048
		17	0.0376282	0.0126956
		18	-0.00148438	0.00628134
		19	0.0180638	0.0102408
		20	0.0230011	0.0108332
		21	0.00138663	0.00717108
		22	0.0297095	0.0118085
		23	0.0233293	0.013623
		24	0.0123889	0.00927461
		25	0.00407876	0.00719656
		26	0.0049577	0.00746126
		27	-0.00264906	0.00541154
		28	0.0119738	0.00855239
		29	0.00258566	0.00691779
	front teat position	1	-0.00864914	0.00715473
		2	0.0415999	0.0137528
		3	0.0266274	0.0119201
		4	0.0302637	0.0122952
		5	0.0306187	0.0119894
		6	0.0157673	0.00983822
		7	0.0249596	0.0116004
		8	0.0345141	0.0127403
		9	0.00482235	0.00832104
		10	0.0344578	0.0126252
		11	0.0299231	0.0119558
		12	-0.00770916	0.00575812
		13	0.00452524	0.00804804
		14	0.00327747	0.00781621
		15	0.00903098	0.00838815
		16	-0.00903513	0.00337168
		17	0.0410277	0.0127434
		18	0.00210421	0.00680377
		19	-6.54E-05	0.00670963
		20	0.0145218	0.00904625
		21	0.0014131	0.00678669
		22	3.53E-05	0.00647025
		23	0.0504881	0.0169935
		24	-0.0111635	0.00388343
		25	-0.00244136	0.00508088
		26	0.0209144	0.0101271
		27	0.0176879	0.00936318
		28	0.0166805	0.00906631
		29	0.0100044	0.00804571

## Sheet: Table_3
Breed	Trait	Component	h2	se
BSW	fore udder position	a	0.269211	0.010082
		d	0.00614241	0.0061221
		AxA	0.0821175	0.0234999
		AxD	-0.133637	0.0269995
		DxD	0.0271873	0.0084583
	stature	a	0.530662	0.0096402
		d	0.0290264	0.0053526
		AxA	0.113433	0.0187729
		AxD	-0.122419	0.0217054
		DxD	0.0259229	0.007489
	central ligament	a	0.218139	0.0096087
		d	0.0049725	0.0057834
		AxA	0.0580246	0.021964
		AxD	0.0484075	0.0200002
		DxD	-0.00884349	0.001862
	front teat position	a	0.350286	0.0105476
		d	0.00710488	0.0058663
		AxA	0.144105	0.0229609
		AxD	0.00963513	0.0237735
		DxD	0.000584729	0.0061715
HOL	fore udder position	a	0.212795	0.0087672
		d	0.00431525	0.0055424
		AxA	0.134817	0.0224785
		AxD	-0.0257817	0.0182007
		DxD	-0.00168782	0.0037824
	stature	a	0.493106	0.0090499
		d	0.0234622	0.0047518
		AxA	0.140149	0.0181406
		AxD	-0.0857009	0.0172378
		DxD	0.0143416	0.0061485
	central ligament	a	0.246998	0.0088824
		d	0.0136771	0.0047445
		AxA	0.106623	0.0217424
		AxD	0.00745976	0.0172216
		DxD	-0.00915481	0.0022827
	front teat position	a	0.417489	0.0093865
		d	-0.00406649	0.0037893
		AxA	0.0938818	0.0190999
		AxD	0.0116259	0.0156439
		DxD	-0.00505334	0.0035977
OB	fore udder position	a	0.245634	0.028993
		d	0.0792465	0.0457964
		AxA	-0.138524	0.0869816
		AxD	-0.313013	0.0921361
		DxD	0.056623	0.0267856
	stature	a	0.522709	0.0303848
		d	0.101397	0.0426274
		AxA	0.10023	0.0835925
		AxD	-0.239218	0.0951684
		DxD	0.0452425	0.0315823
	central ligament	a	0.211414	0.0295164
		d	0.040839	0.0454465
		AxA	0.0890338	0.0930187
		AxD	-0.0796423	0.10256
		DxD	0.015819	0.0296727
	front teat position	a	0.364111	0.0293162
		d	-0.0102073	0.0073295
		AxA	-0.0992071	0.0715157
		AxD	0.159114	0.0642257
		DxD	-0.0349543	0.0104746
SIM	fore udder position	a	0.253565	0.0436162
		d	0.00753238	0.0346014
		AxA	-0.0124612	0.0946485
		AxD	-0.166751	0.108485
		DxD	0.0906079	0.0537953
	stature	a	0.611044	0.0431559
		d	0.0161193	0.0283948
		AxA	-0.0782766	0.0868925
		AxD	0.0549453	0.0594019
		DxD	-0.0362807	0.0166909
	central ligament	a	0.370419	0.0462664
		d	0.033661	0.0396927
		AxA	-0.00363345	0.100862
		AxD	-0.0898409	0.107436
		DxD	0.0351694	0.0492991
	front teat position	a	0.440192	0.0463864
		d	0.0427755	0.0368077
		AxA	0.0348582	0.0978896
		AxD	-0.0597464	0.0864212
		DxD	-0.00695041	0.0317044

## Sheet: Table_4
Breed	Trait	Component	Chromosome	h2	se
BSW	fore udder position	a	1	NA	NA
		a	2	NA	NA
		a	3	NA	NA
		a	4	NA	NA
		a	5	NA	NA
		a	6	NA	NA
		a	7	NA	NA
		a	8	NA	NA
		a	9	NA	NA
		a	10	NA	NA
		a	11	NA	NA
		a	12	NA	NA
		a	13	NA	NA
		a	14	NA	NA
		a	15	NA	NA
		a	16	NA	NA
		a	17	NA	NA
		a	18	NA	NA
		a	19	NA	NA
		a	20	NA	NA
		a	21	NA	NA
		a	22	NA	NA
		a	23	NA	NA
		a	24	NA	NA
		a	25	NA	NA
		a	26	NA	NA
		a	27	NA	NA
		a	28	NA	NA
		a	29	NA	NA
		d	1	NA	NA
		d	2	NA	NA
		d	3	NA	NA
		d	4	NA	NA
		d	5	NA	NA
		d	6	NA	NA
		d	7	NA	NA
		d	8	NA	NA
		d	9	NA	NA
		d	10	NA	NA
		d	11	NA	NA
		d	12	NA	NA
		d	13	NA	NA
		d	14	NA	NA
		d	15	NA	NA
		d	16	NA	NA
		d	17	NA	NA
		d	18	NA	NA
		d	19	NA	NA
		d	20	NA	NA
		d	21	NA	NA
		d	22	NA	NA
		d	23	NA	NA
		d	24	NA	NA
		d	25	NA	NA
		d	26	NA	NA
		d	27	NA	NA
		d	28	NA	NA
		d	29	NA	NA
		AxA	1	NA	NA
		AxA	2	NA	NA
		AxA	3	NA	NA
		AxA	4	NA	NA
		AxA	5	NA	NA
		AxA	6	NA	NA
		AxA	7	NA	NA
		AxA	8	NA	NA
		AxA	9	NA	NA
		AxA	10	NA	NA
		AxA	11	NA	NA
		AxA	12	NA	NA
		AxA	13	NA	NA
		AxA	14	NA	NA
		AxA	15	NA	NA
		AxA	16	NA	NA
		AxA	17	NA	NA
		AxA	18	NA	NA
		AxA	19	NA	NA
		AxA	20	NA	NA
		AxA	21	NA	NA
		AxA	22	NA	NA
		AxA	23	NA	NA
		AxA	24	NA	NA
		AxA	25	NA	NA
		AxA	26	NA	NA
		AxA	27	NA	NA
		AxA	28	NA	NA
		AxA	29	NA	NA
		AxD	1	NA	NA
		AxD	2	NA	NA
		AxD	3	NA	NA
		AxD	4	NA	NA
		AxD	5	NA	NA
		AxD	6	NA	NA
		AxD	7	NA	NA
		AxD	8	NA	NA
		AxD	9	NA	NA
		AxD	10	NA	NA
		AxD	11	NA	NA
		AxD	12	NA	NA
		AxD	13	NA	NA
		AxD	14	NA	NA
		AxD	15	NA	NA
		AxD	16	NA	NA
		AxD	17	NA	NA
		AxD	18	NA	NA
		AxD	19	NA	NA
		AxD	20	NA	NA
		AxD	21	NA	NA
		AxD	22	NA	NA
		AxD	23	NA	NA
		AxD	24	NA	NA
		AxD	25	NA	NA
		AxD	26	NA	NA
		AxD	27	NA	NA
		AxD	28	NA	NA
		AxD	29	NA	NA
		DxD	1	NA	NA
		DxD	2	NA	NA
		DxD	3	NA	NA
		DxD	4	NA	NA
		DxD	5	NA	NA
		DxD	6	NA	NA
		DxD	7	NA	NA
		DxD	8	NA	NA
		DxD	9	NA	NA
		DxD	10	NA	NA
		DxD	11	NA	NA
		DxD	12	NA	NA
		DxD	13	NA	NA
		DxD	14	NA	NA
		DxD	15	NA	NA
		DxD	16	NA	NA
		DxD	17	NA	NA
		DxD	18	NA	NA
		DxD	19	NA	NA
		DxD	20	NA	NA
		DxD	21	NA	NA
		DxD	22	NA	NA
		DxD	23	NA	NA
		DxD	24	NA	NA
		DxD	25	NA	NA
		DxD	26	NA	NA
		DxD	27	NA	NA
		DxD	28	NA	NA
		DxD	29	NA	NA
	stature	a	1	0.0341751	0.00383533
		a	2	0.0298555	0.00347317
		a	3	0.0199839	0.00269633
		a	4	0.0253304	0.00323344
		a	5	0.036419	0.00417959
		a	6	0.00928525	0.0018089
		a	7	0.0249085	0.00319332
		a	8	0.0267033	0.00326884
		a	9	0.019587	0.00271937
		a	10	0.0199368	0.00261341
		a	11	0.0158913	0.0024039
		a	12	0.0138621	0.00245875
		a	13	0.0124131	0.0021094
		a	14	0.0144874	0.00226833
		a	15	0.0148979	0.00242844
		a	16	0.0109272	0.00191628
		a	17	0.00926286	0.00180415
		a	18	0.0199388	0.00278898
		a	19	0.0219605	0.00307653
		a	20	0.0316568	0.00396918
		a	21	0.0217524	0.00302127
		a	22	0.00407155	0.00112546
		a	23	0.0229727	0.00364811
		a	24	0.00241838	0.00090768
		a	25	0.0387371	0.00485409
		a	26	0.0111459	0.00216215
		a	27	0.00362347	0.00110046
		a	28	0.00727759	0.00157248
		a	29	0.00815937	0.00157364
		d	1	0.00145964	0.00110875
		d	2	0.00331355	0.00126933
		d	3	-0.00056854	0.00072886
		d	4	0.00129275	0.00109844
		d	5	-0.000470693	0.00068615
		d	6	0.000512861	0.00075723
		d	7	0.00210894	0.00118467
		d	8	0.00175641	0.00115553
		d	9	-0.000299601	0.00022428
		d	10	0.00154492	0.00099501
		d	11	0.0026908	0.00086914
		d	12	0.00118881	0.00096167
		d	13	0.00242031	0.00109744
		d	14	0.00176966	0.00094617
		d	15	-0.000439576	0.00055723
		d	16	0.000770926	0.00069643
		d	17	0.000234211	0.00087291
		d	18	0.000644388	0.00075089
		d	19	0.00114111	0.00102602
		d	20	-0.00103151	0.00057835
		d	21	0.00120404	0.00079638
		d	22	-0.000397516	0.00049016
		d	23	0.00123576	0.00123181
		d	24	0.000722052	0.00088425
		d	25	0.00477145	0.00128252
		d	26	0.00198208	0.00088812
		d	27	7.46E-05	0.00054926
		d	28	-0.0004406	0.00041797
		d	29	0.000717357	0.0008486
		AxA	1	0.00853247	0.00315973
		AxA	2	-0.00100574	0.00265698
		AxA	3	1.45E-05	0.00227566
		AxA	4	0.0037003	0.00256466
		AxA	5	0.0020674	0.0024884
		AxA	6	0.000613631	0.0018082
		AxA	7	0.00678929	0.00293964
		AxA	8	0.00151655	0.00260666
		AxA	9	0.0050642	0.00121846
		AxA	10	-0.000186916	0.00191982
		AxA	11	0.000529872	0.00172329
		AxA	12	0.00058631	0.00197006
		AxA	13	0.00194826	0.00224803
		AxA	14	-0.000668175	0.00183347
		AxA	15	0.00612643	0.00232521
		AxA	16	-0.00219175	0.00168226
		AxA	17	0.000972571	0.00200528
		AxA	18	-0.00231563	0.00184582
		AxA	19	0.00203865	0.00234914
		AxA	20	0.000892887	0.00220428
		AxA	21	-0.00176324	0.0016521
		AxA	22	5.85E-05	0.00124359
		AxA	23	0.00561978	0.00217164
		AxA	24	7.81E-05	0.0016634
		AxA	25	-0.00127247	0.00168595
		AxA	26	0.000836886	0.00167662
		AxA	27	0.00151186	0.00152531
		AxA	28	-0.000583181	0.00150251
		AxA	29	-0.00198357	0.00148621
		AxD	1	0.000239428	0.0024025
		AxD	2	-0.00534834	0.00331779
		AxD	3	0.0021728	0.00288308
		AxD	4	0.00124937	0.00280827
		AxD	5	-0.000917104	0.00191508
		AxD	6	-0.00121568	0.00219688
		AxD	7	-0.00645496	0.0037442
		AxD	8	-0.000233967	0.00283544
		AxD	9	-0.00115489	0.00057637
		AxD	10	-0.00572241	0.00203505
		AxD	11	-0.00399606	0.00132878
		AxD	12	-0.00377769	0.00288272
		AxD	13	-0.0036243	0.00151467
		AxD	14	-0.00286435	0.00169483
		AxD	15	-0.000782568	0.00142701
		AxD	16	-0.00199621	0.00108254
		AxD	17	0.00297739	0.0025204
		AxD	18	-0.00104647	0.00098999
		AxD	19	0.000843628	0.00249162
		AxD	20	0.00218712	0.00221315
		AxD	21	-0.00219348	0.00192901
		AxD	22	-0.001488	0.00093782
		AxD	23	-0.00134986	0.00200995
		AxD	24	0.000220534	0.00155515
		AxD	25	-0.00289017	0.00204686
		AxD	26	-0.00370766	0.00123202
		AxD	27	-0.00305141	0.00133402
		AxD	28	0.000481048	0.00159412
		AxD	29	0.00250356	0.0023463
		DxD	1	-0.000534384	0.00035125
		DxD	2	0.000803871	0.00068657
		DxD	3	-0.000303921	0.00036262
		DxD	4	-0.000178317	0.00029665
		DxD	5	1.19E-05	0.00023238
		DxD	6	8.68E-05	0.00064659
		DxD	7	0.00110826	0.00082953
		DxD	8	2.40E-06	0.00028825
		DxD	9	-0.000146117	5.75E-05
		DxD	10	0.000346863	0.00023358
		DxD	11	0.0004235	0.00033925
		DxD	12	0.00160095	0.00101708
		DxD	13	4.62E-05	0.00019621
		DxD	14	0.000557662	0.00043181
		DxD	15	0.000174752	0.00047139
		DxD	16	7.18E-05	0.00035833
		DxD	17	-0.000363439	0.00031595
		DxD	18	-0.000251342	0.00014326
		DxD	19	-0.000420456	0.00029565
		DxD	20	-0.000414971	0.00024771
		DxD	21	-0.000282351	0.00030324
		DxD	22	0.00046606	0.00021803
		DxD	23	0.000117962	0.00028944
		DxD	24	-6.58E-05	0.00018935
		DxD	25	-0.00011673	0.00027393
		DxD	26	0.000208702	0.00017781
		DxD	27	0.000649633	0.0003842
		DxD	28	3.05E-05	0.00033823
		DxD	29	-0.000318652	0.00042705
	central ligament	a	1	0.0143653	0.0025582
		a	2	0.00982998	0.0020799
		a	3	0.00787091	0.00191238
		a	4	0.00568404	0.0015224
		a	5	0.00604548	0.00164657
		a	6	0.0062845	0.00168772
		a	7	0.0100232	0.0021621
		a	8	0.012944	0.00241601
		a	9	0.0150472	0.00279883
		a	10	0.00963119	0.00208741
		a	11	0.0122508	0.00250708
		a	12	0.00644207	0.00207633
		a	13	0.00774571	0.00188599
		a	14	0.012306	0.00245514
		a	15	0.00354341	0.00143098
		a	16	0.00559589	0.00154131
		a	17	0.0154164	0.00285468
		a	18	0.00497262	0.00158292
		a	19	0.00845358	0.00204083
		a	20	0.00846576	0.00191397
		a	21	0.00483235	0.00165023
		a	22	0.00653755	0.00163492
		a	23	0.0108432	0.00262741
		a	24	0.00236776	0.00118811
		a	25	0.00547675	0.00162738
		a	26	0.00374834	0.00131403
		a	27	0.00325363	0.00122328
		a	28	0.00433813	0.00102852
		a	29	0.002322	0.00108704
		d	1	0.0034219	0.00192521
		d	2	-0.00160453	0.00057898
		d	3	-0.000268181	0.00127995
		d	4	0.00223541	0.00152536
		d	5	-0.00124817	0.00082878
		d	6	0.00192667	0.00131091
		d	7	-0.00085486	0.00127566
		d	8	0.00270844	0.0017523
		d	9	-0.00176249	0.00110149
		d	10	-0.00174771	0.00097445
		d	11	-0.000206305	0.00055631
		d	12	-0.0014212	0.00076774
		d	13	0.000499766	0.00117828
		d	14	-0.00245194	0.00029232
		d	15	-0.000416725	0.00123217
		d	16	-0.00154923	0.00072115
		d	17	0.0024207	0.001573
		d	18	-0.000561569	0.00114695
		d	19	0.000196798	0.00126074
		d	20	0.00152901	0.00160151
		d	21	0.000626638	0.00119312
		d	22	-0.000191095	0.00060849
		d	23	0.000380172	0.00063522
		d	24	0.000390407	0.00120412
		d	25	0.000612311	0.00117395
		d	26	-0.0013227	0.00020181
		d	27	0.00015963	0.00087299
		d	28	-0.00070398	0.00033151
		d	29	-0.000534399	0.00065051
		AxA	1	1.24E-05	0.00389082
		AxA	2	-0.00304312	0.00302707
		AxA	3	0.00153742	0.00328182
		AxA	4	-0.0038684	0.00279549
		AxA	5	0.000560953	0.0029784
		AxA	6	0.00359847	0.00303595
		AxA	7	-0.00241704	0.00347532
		AxA	8	-0.00335995	0.0030523
		AxA	9	0.00830617	0.00358788
		AxA	10	0.000172426	0.00288168
		AxA	11	0.000194456	0.00247559
		AxA	12	0.00343631	0.00295291
		AxA	13	0.00405089	0.00327822
		AxA	14	0.00161657	0.00229508
		AxA	15	0.00408385	0.00307596
		AxA	16	-0.00262797	0.0024508
		AxA	17	-0.00228056	0.00276025
		AxA	18	0.00421727	0.0029771
		AxA	19	0.00438718	0.00306951
		AxA	20	-0.00338049	0.00226494
		AxA	21	0.00747261	0.00309231
		AxA	22	-0.00214672	0.00156672
		AxA	23	-0.00198852	0.00233159
		AxA	24	0.00300098	0.00259162
		AxA	25	0.000682873	0.00226015
		AxA	26	0.00165716	0.00069752
		AxA	27	-0.000213022	0.00176445
		AxA	28	-0.00487826	0.00085937
		AxA	29	-5.62E-05	0.00179626
		AxD	1	-0.000921801	0.0061041
		AxD	2	0.00372774	0.0042885
		AxD	3	0.00765733	0.00449928
		AxD	4	-0.00130263	0.00412775
		AxD	5	-0.00228582	0.00346748
		AxD	6	-0.00627819	0.00328006
		AxD	7	-0.000280439	0.00523704
		AxD	8	-0.00283565	0.00328841
		AxD	9	0.00451236	0.00408392
		AxD	10	0.0039554	0.00499378
		AxD	11	-0.00258948	0.00088892
		AxD	12	0.00411596	0.00406767
		AxD	13	0.00139207	0.00424148
		AxD	14	0.00654646	0.00326065
		AxD	15	0.000706952	0.00347894
		AxD	16	0.00599543	0.00389755
		AxD	17	-0.00110694	0.00411034
		AxD	18	0.00220696	0.00391706
		AxD	19	0.00120756	0.00431615
		AxD	20	0.00261707	0.00392418
		AxD	21	-0.00283671	0.00379068
		AxD	22	-0.00237112	0.00110253
		AxD	23	-0.00315537	0.00250615
		AxD	24	0.00410262	0.00343928
		AxD	25	0.00309988	0.00346375
		AxD	26	-0.0002896	0.00041648
		AxD	27	-0.000348062	0.00137832
		AxD	28	0.00253	0.00234643
		AxD	29	-0.0017106	0.00121738
		DxD	1	-0.00060366	0.00090017
		DxD	2	-0.000140744	0.00066458
		DxD	3	-0.000316584	0.00081758
		DxD	4	-2.05E-05	0.00053924
		DxD	5	0.000576942	0.00062914
		DxD	6	0.00131744	0.00105759
		DxD	7	0.000175983	0.00094036
		DxD	8	-2.32E-06	0.00020555
		DxD	9	-0.000532667	0.00058177
		DxD	10	0.000501974	0.00102416
		DxD	11	3.80E-05	0.00011524
		DxD	12	-0.000814989	0.00097357
		DxD	13	-0.000152227	0.00088555
		DxD	14	-0.000708162	0.00071163
		DxD	15	-0.000331865	0.00116429
		DxD	16	-3.74E-05	0.00126497
		DxD	17	0.000514145	0.00083277
		DxD	18	-0.000282767	0.00045236
		DxD	19	0.000155032	0.00086151
		DxD	20	-0.000710245	0.00041968
		DxD	21	0.00139298	0.00134498
		DxD	22	0.000471683	0.00023738
		DxD	23	0.000590029	0.00056786
		DxD	24	-0.000440458	0.00041208
		DxD	25	-0.000362472	0.0006201
		DxD	26	-0.000129358	5.92E-05
		DxD	27	-0.000215509	0.00030446
		DxD	28	-0.000129409	0.00060096
		DxD	29	8.12E-05	0.00015915
	front teat position	a	1	NA	NA
		a	2	NA	NA
		a	3	NA	NA
		a	4	NA	NA
		a	5	NA	NA
		a	6	NA	NA
		a	7	NA	NA
		a	8	NA	NA
		a	9	NA	NA
		a	10	NA	NA
		a	11	NA	NA
		a	12	NA	NA
		a	13	NA	NA
		a	14	NA	NA
		a	15	NA	NA
		a	16	NA	NA
		a	17	NA	NA
		a	18	NA	NA
		a	19	NA	NA
		a	20	NA	NA
		a	21	NA	NA
		a	22	NA	NA
		a	23	NA	NA
		a	24	NA	NA
		a	25	NA	NA
		a	26	NA	NA
		a	27	NA	NA
		a	28	NA	NA
		a	29	NA	NA
		d	1	NA	NA
		d	2	NA	NA
		d	3	NA	NA
		d	4	NA	NA
		d	5	NA	NA
		d	6	NA	NA
		d	7	NA	NA
		d	8	NA	NA
		d	9	NA	NA
		d	10	NA	NA
		d	11	NA	NA
		d	12	NA	NA
		d	13	NA	NA
		d	14	NA	NA
		d	15	NA	NA
		d	16	NA	NA
		d	17	NA	NA
		d	18	NA	NA
		d	19	NA	NA
		d	20	NA	NA
		d	21	NA	NA
		d	22	NA	NA
		d	23	NA	NA
		d	24	NA	NA
		d	25	NA	NA
		d	26	NA	NA
		d	27	NA	NA
		d	28	NA	NA
		d	29	NA	NA
		AxA	1	NA	NA
		AxA	2	NA	NA
		AxA	3	NA	NA
		AxA	4	NA	NA
		AxA	5	NA	NA
		AxA	6	NA	NA
		AxA	7	NA	NA
		AxA	8	NA	NA
		AxA	9	NA	NA
		AxA	10	NA	NA
		AxA	11	NA	NA
		AxA	12	NA	NA
		AxA	13	NA	NA
		AxA	14	NA	NA
		AxA	15	NA	NA
		AxA	16	NA	NA
		AxA	17	NA	NA
		AxA	18	NA	NA
		AxA	19	NA	NA
		AxA	20	NA	NA
		AxA	21	NA	NA
		AxA	22	NA	NA
		AxA	23	NA	NA
		AxA	24	NA	NA
		AxA	25	NA	NA
		AxA	26	NA	NA
		AxA	27	NA	NA
		AxA	28	NA	NA
		AxA	29	NA	NA
		AxD	1	NA	NA
		AxD	2	NA	NA
		AxD	3	NA	NA
		AxD	4	NA	NA
		AxD	5	NA	NA
		AxD	6	NA	NA
		AxD	7	NA	NA
		AxD	8	NA	NA
		AxD	9	NA	NA
		AxD	10	NA	NA
		AxD	11	NA	NA
		AxD	12	NA	NA
		AxD	13	NA	NA
		AxD	14	NA	NA
		AxD	15	NA	NA
		AxD	16	NA	NA
		AxD	17	NA	NA
		AxD	18	NA	NA
		AxD	19	NA	NA
		AxD	20	NA	NA
		AxD	21	NA	NA
		AxD	22	NA	NA
		AxD	23	NA	NA
		AxD	24	NA	NA
		AxD	25	NA	NA
		AxD	26	NA	NA
		AxD	27	NA	NA
		AxD	28	NA	NA
		AxD	29	NA	NA
		DxD	1	NA	NA
		DxD	2	NA	NA
		DxD	3	NA	NA
		DxD	4	NA	NA
		DxD	5	NA	NA
		DxD	6	NA	NA
		DxD	7	NA	NA
		DxD	8	NA	NA
		DxD	9	NA	NA
		DxD	10	NA	NA
		DxD	11	NA	NA
		DxD	12	NA	NA
		DxD	13	NA	NA
		DxD	14	NA	NA
		DxD	15	NA	NA
		DxD	16	NA	NA
		DxD	17	NA	NA
		DxD	18	NA	NA
		DxD	19	NA	NA
		DxD	20	NA	NA
		DxD	21	NA	NA
		DxD	22	NA	NA
		DxD	23	NA	NA
		DxD	24	NA	NA
		DxD	25	NA	NA
		DxD	26	NA	NA
		DxD	27	NA	NA
		DxD	28	NA	NA
		DxD	29	NA	NA
HOL	fore udder position	a	1	NA	NA
		a	2	NA	NA
		a	3	NA	NA
		a	4	NA	NA
		a	5	NA	NA
		a	6	NA	NA
		a	7	NA	NA
		a	8	NA	NA
		a	9	NA	NA
		a	10	NA	NA
		a	11	NA	NA
		a	12	NA	NA
		a	13	NA	NA
		a	14	NA	NA
		a	15	NA	NA
		a	16	NA	NA
		a	17	NA	NA
		a	18	NA	NA
		a	19	NA	NA
		a	20	NA	NA
		a	21	NA	NA
		a	22	NA	NA
		a	23	NA	NA
		a	24	NA	NA
		a	25	NA	NA
		a	26	NA	NA
		a	27	NA	NA
		a	28	NA	NA
		a	29	NA	NA
		d	1	NA	NA
		d	2	NA	NA
		d	3	NA	NA
		d	4	NA	NA
		d	5	NA	NA
		d	6	NA	NA
		d	7	NA	NA
		d	8	NA	NA
		d	9	NA	NA
		d	10	NA	NA
		d	11	NA	NA
		d	12	NA	NA
		d	13	NA	NA
		d	14	NA	NA
		d	15	NA	NA
		d	16	NA	NA
		d	17	NA	NA
		d	18	NA	NA
		d	19	NA	NA
		d	20	NA	NA
		d	21	NA	NA
		d	22	NA	NA
		d	23	NA	NA
		d	24	NA	NA
		d	25	NA	NA
		d	26	NA	NA
		d	27	NA	NA
		d	28	NA	NA
		d	29	NA	NA
		AxA	1	NA	NA
		AxA	2	NA	NA
		AxA	3	NA	NA
		AxA	4	NA	NA
		AxA	5	NA	NA
		AxA	6	NA	NA
		AxA	7	NA	NA
		AxA	8	NA	NA
		AxA	9	NA	NA
		AxA	10	NA	NA
		AxA	11	NA	NA
		AxA	12	NA	NA
		AxA	13	NA	NA
		AxA	14	NA	NA
		AxA	15	NA	NA
		AxA	16	NA	NA
		AxA	17	NA	NA
		AxA	18	NA	NA
		AxA	19	NA	NA
		AxA	20	NA	NA
		AxA	21	NA	NA
		AxA	22	NA	NA
		AxA	23	NA	NA
		AxA	24	NA	NA
		AxA	25	NA	NA
		AxA	26	NA	NA
		AxA	27	NA	NA
		AxA	28	NA	NA
		AxA	29	NA	NA
		AxD	1	NA	NA
		AxD	2	NA	NA
		AxD	3	NA	NA
		AxD	4	NA	NA
		AxD	5	NA	NA
		AxD	6	NA	NA
		AxD	7	NA	NA
		AxD	8	NA	NA
		AxD	9	NA	NA
		AxD	10	NA	NA
		AxD	11	NA	NA
		AxD	12	NA	NA
		AxD	13	NA	NA
		AxD	14	NA	NA
		AxD	15	NA	NA
		AxD	16	NA	NA
		AxD	17	NA	NA
		AxD	18	NA	NA
		AxD	19	NA	NA
		AxD	20	NA	NA
		AxD	21	NA	NA
		AxD	22	NA	NA
		AxD	23	NA	NA
		AxD	24	NA	NA
		AxD	25	NA	NA
		AxD	26	NA	NA
		AxD	27	NA	NA
		AxD	28	NA	NA
		AxD	29	NA	NA
		DxD	1	NA	NA
		DxD	2	NA	NA
		DxD	3	NA	NA
		DxD	4	NA	NA
		DxD	5	NA	NA
		DxD	6	NA	NA
		DxD	7	NA	NA
		DxD	8	NA	NA
		DxD	9	NA	NA
		DxD	10	NA	NA
		DxD	11	NA	NA
		DxD	12	NA	NA
		DxD	13	NA	NA
		DxD	14	NA	NA
		DxD	15	NA	NA
		DxD	16	NA	NA
		DxD	17	NA	NA
		DxD	18	NA	NA
		DxD	19	NA	NA
		DxD	20	NA	NA
		DxD	21	NA	NA
		DxD	22	NA	NA
		DxD	23	NA	NA
		DxD	24	NA	NA
		DxD	25	NA	NA
		DxD	26	NA	NA
		DxD	27	NA	NA
		DxD	28	NA	NA
		DxD	29	NA	NA
	stature	a	1	NA	NA
		a	2	NA	NA
		a	3	NA	NA
		a	4	NA	NA
		a	5	NA	NA
		a	6	NA	NA
		a	7	NA	NA
		a	8	NA	NA
		a	9	NA	NA
		a	10	NA	NA
		a	11	NA	NA
		a	12	NA	NA
		a	13	NA	NA
		a	14	NA	NA
		a	15	NA	NA
		a	16	NA	NA
		a	17	NA	NA
		a	18	NA	NA
		a	19	NA	NA
		a	20	NA	NA
		a	21	NA	NA
		a	22	NA	NA
		a	23	NA	NA
		a	24	NA	NA
		a	25	NA	NA
		a	26	NA	NA
		a	27	NA	NA
		a	28	NA	NA
		a	29	NA	NA
		d	1	NA	NA
		d	2	NA	NA
		d	3	NA	NA
		d	4	NA	NA
		d	5	NA	NA
		d	6	NA	NA
		d	7	NA	NA
		d	8	NA	NA
		d	9	NA	NA
		d	10	NA	NA
		d	11	NA	NA
		d	12	NA	NA
		d	13	NA	NA
		d	14	NA	NA
		d	15	NA	NA
		d	16	NA	NA
		d	17	NA	NA
		d	18	NA	NA
		d	19	NA	NA
		d	20	NA	NA
		d	21	NA	NA
		d	22	NA	NA
		d	23	NA	NA
		d	24	NA	NA
		d	25	NA	NA
		d	26	NA	NA
		d	27	NA	NA
		d	28	NA	NA
		d	29	NA	NA
		AxA	1	NA	NA
		AxA	2	NA	NA
		AxA	3	NA	NA
		AxA	4	NA	NA
		AxA	5	NA	NA
		AxA	6	NA	NA
		AxA	7	NA	NA
		AxA	8	NA	NA
		AxA	9	NA	NA
		AxA	10	NA	NA
		AxA	11	NA	NA
		AxA	12	NA	NA
		AxA	13	NA	NA
		AxA	14	NA	NA
		AxA	15	NA	NA
		AxA	16	NA	NA
		AxA	17	NA	NA
		AxA	18	NA	NA
		AxA	19	NA	NA
		AxA	20	NA	NA
		AxA	21	NA	NA
		AxA	22	NA	NA
		AxA	23	NA	NA
		AxA	24	NA	NA
		AxA	25	NA	NA
		AxA	26	NA	NA
		AxA	27	NA	NA
		AxA	28	NA	NA
		AxA	29	NA	NA
		AxD	1	NA	NA
		AxD	2	NA	NA
		AxD	3	NA	NA
		AxD	4	NA	NA
		AxD	5	NA	NA
		AxD	6	NA	NA
		AxD	7	NA	NA
		AxD	8	NA	NA
		AxD	9	NA	NA
		AxD	10	NA	NA
		AxD	11	NA	NA
		AxD	12	NA	NA
		AxD	13	NA	NA
		AxD	14	NA	NA
		AxD	15	NA	NA
		AxD	16	NA	NA
		AxD	17	NA	NA
		AxD	18	NA	NA
		AxD	19	NA	NA
		AxD	20	NA	NA
		AxD	21	NA	NA
		AxD	22	NA	NA
		AxD	23	NA	NA
		AxD	24	NA	NA
		AxD	25	NA	NA
		AxD	26	NA	NA
		AxD	27	NA	NA
		AxD	28	NA	NA
		AxD	29	NA	NA
		DxD	1	NA	NA
		DxD	2	NA	NA
		DxD	3	NA	NA
		DxD	4	NA	NA
		DxD	5	NA	NA
		DxD	6	NA	NA
		DxD	7	NA	NA
		DxD	8	NA	NA
		DxD	9	NA	NA
		DxD	10	NA	NA
		DxD	11	NA	NA
		DxD	12	NA	NA
		DxD	13	NA	NA
		DxD	14	NA	NA
		DxD	15	NA	NA
		DxD	16	NA	NA
		DxD	17	NA	NA
		DxD	18	NA	NA
		DxD	19	NA	NA
		DxD	20	NA	NA
		DxD	21	NA	NA
		DxD	22	NA	NA
		DxD	23	NA	NA
		DxD	24	NA	NA
		DxD	25	NA	NA
		DxD	26	NA	NA
		DxD	27	NA	NA
		DxD	28	NA	NA
		DxD	29	NA	NA
	central ligament	a	1	NA	NA
		a	2	NA	NA
		a	3	NA	NA
		a	4	NA	NA
		a	5	NA	NA
		a	6	NA	NA
		a	7	NA	NA
		a	8	NA	NA
		a	9	NA	NA
		a	10	NA	NA
		a	11	NA	NA
		a	12	NA	NA
		a	13	NA	NA
		a	14	NA	NA
		a	15	NA	NA
		a	16	NA	NA
		a	17	NA	NA
		a	18	NA	NA
		a	19	NA	NA
		a	20	NA	NA
		a	21	NA	NA
		a	22	NA	NA
		a	23	NA	NA
		a	24	NA	NA
		a	25	NA	NA
		a	26	NA	NA
		a	27	NA	NA
		a	28	NA	NA
		a	29	NA	NA
		d	1	NA	NA
		d	2	NA	NA
		d	3	NA	NA
		d	4	NA	NA
		d	5	NA	NA
		d	6	NA	NA
		d	7	NA	NA
		d	8	NA	NA
		d	9	NA	NA
		d	10	NA	NA
		d	11	NA	NA
		d	12	NA	NA
		d	13	NA	NA
		d	14	NA	NA
		d	15	NA	NA
		d	16	NA	NA
		d	17	NA	NA
		d	18	NA	NA
		d	19	NA	NA
		d	20	NA	NA
		d	21	NA	NA
		d	22	NA	NA
		d	23	NA	NA
		d	24	NA	NA
		d	25	NA	NA
		d	26	NA	NA
		d	27	NA	NA
		d	28	NA	NA
		d	29	NA	NA
		AxA	1	NA	NA
		AxA	2	NA	NA
		AxA	3	NA	NA
		AxA	4	NA	NA
		AxA	5	NA	NA
		AxA	6	NA	NA
		AxA	7	NA	NA
		AxA	8	NA	NA
		AxA	9	NA	NA
		AxA	10	NA	NA
		AxA	11	NA	NA
		AxA	12	NA	NA
		AxA	13	NA	NA
		AxA	14	NA	NA
		AxA	15	NA	NA
		AxA	16	NA	NA
		AxA	17	NA	NA
		AxA	18	NA	NA
		AxA	19	NA	NA
		AxA	20	NA	NA
		AxA	21	NA	NA
		AxA	22	NA	NA
		AxA	23	NA	NA
		AxA	24	NA	NA
		AxA	25	NA	NA
		AxA	26	NA	NA
		AxA	27	NA	NA
		AxA	28	NA	NA
		AxA	29	NA	NA
		AxD	1	NA	NA
		AxD	2	NA	NA
		AxD	3	NA	NA
		AxD	4	NA	NA
		AxD	5	NA	NA
		AxD	6	NA	NA
		AxD	7	NA	NA
		AxD	8	NA	NA
		AxD	9	NA	NA
		AxD	10	NA	NA
		AxD	11	NA	NA
		AxD	12	NA	NA
		AxD	13	NA	NA
		AxD	14	NA	NA
		AxD	15	NA	NA
		AxD	16	NA	NA
		AxD	17	NA	NA
		AxD	18	NA	NA
		AxD	19	NA	NA
		AxD	20	NA	NA
		AxD	21	NA	NA
		AxD	22	NA	NA
		AxD	23	NA	NA
		AxD	24	NA	NA
		AxD	25	NA	NA
		AxD	26	NA	NA
		AxD	27	NA	NA
		AxD	28	NA	NA
		AxD	29	NA	NA
		DxD	1	NA	NA
		DxD	2	NA	NA
		DxD	3	NA	NA
		DxD	4	NA	NA
		DxD	5	NA	NA
		DxD	6	NA	NA
		DxD	7	NA	NA
		DxD	8	NA	NA
		DxD	9	NA	NA
		DxD	10	NA	NA
		DxD	11	NA	NA
		DxD	12	NA	NA
		DxD	13	NA	NA
		DxD	14	NA	NA
		DxD	15	NA	NA
		DxD	16	NA	NA
		DxD	17	NA	NA
		DxD	18	NA	NA
		DxD	19	NA	NA
		DxD	20	NA	NA
		DxD	21	NA	NA
		DxD	22	NA	NA
		DxD	23	NA	NA
		DxD	24	NA	NA
		DxD	25	NA	NA
		DxD	26	NA	NA
		DxD	27	NA	NA
		DxD	28	NA	NA
		DxD	29	NA	NA
	front teat position	a	1	NA	NA
		a	2	NA	NA
		a	3	NA	NA
		a	4	NA	NA
		a	5	NA	NA
		a	6	NA	NA
		a	7	NA	NA
		a	8	NA	NA
		a	9	NA	NA
		a	10	NA	NA
		a	11	NA	NA
		a	12	NA	NA
		a	13	NA	NA
		a	14	NA	NA
		a	15	NA	NA
		a	16	NA	NA
		a	17	NA	NA
		a	18	NA	NA
		a	19	NA	NA
		a	20	NA	NA
		a	21	NA	NA
		a	22	NA	NA
		a	23	NA	NA
		a	24	NA	NA
		a	25	NA	NA
		a	26	NA	NA
		a	27	NA	NA
		a	28	NA	NA
		a	29	NA	NA
		d	1	NA	NA
		d	2	NA	NA
		d	3	NA	NA
		d	4	NA	NA
		d	5	NA	NA
		d	6	NA	NA
		d	7	NA	NA
		d	8	NA	NA
		d	9	NA	NA
		d	10	NA	NA
		d	11	NA	NA
		d	12	NA	NA
		d	13	NA	NA
		d	14	NA	NA
		d	15	NA	NA
		d	16	NA	NA
		d	17	NA	NA
		d	18	NA	NA
		d	19	NA	NA
		d	20	NA	NA
		d	21	NA	NA
		d	22	NA	NA
		d	23	NA	NA
		d	24	NA	NA
		d	25	NA	NA
		d	26	NA	NA
		d	27	NA	NA
		d	28	NA	NA
		d	29	NA	NA
		AxA	1	NA	NA
		AxA	2	NA	NA
		AxA	3	NA	NA
		AxA	4	NA	NA
		AxA	5	NA	NA
		AxA	6	NA	NA
		AxA	7	NA	NA
		AxA	8	NA	NA
		AxA	9	NA	NA
		AxA	10	NA	NA
		AxA	11	NA	NA
		AxA	12	NA	NA
		AxA	13	NA	NA
		AxA	14	NA	NA
		AxA	15	NA	NA
		AxA	16	NA	NA
		AxA	17	NA	NA
		AxA	18	NA	NA
		AxA	19	NA	NA
		AxA	20	NA	NA
		AxA	21	NA	NA
		AxA	22	NA	NA
		AxA	23	NA	NA
		AxA	24	NA	NA
		AxA	25	NA	NA
		AxA	26	NA	NA
		AxA	27	NA	NA
		AxA	28	NA	NA
		AxA	29	NA	NA
		AxD	1	NA	NA
		AxD	2	NA	NA
		AxD	3	NA	NA
		AxD	4	NA	NA
		AxD	5	NA	NA
		AxD	6	NA	NA
		AxD	7	NA	NA
		AxD	8	NA	NA
		AxD	9	NA	NA
		AxD	10	NA	NA
		AxD	11	NA	NA
		AxD	12	NA	NA
		AxD	13	NA	NA
		AxD	14	NA	NA
		AxD	15	NA	NA
		AxD	16	NA	NA
		AxD	17	NA	NA
		AxD	18	NA	NA
		AxD	19	NA	NA
		AxD	20	NA	NA
		AxD	21	NA	NA
		AxD	22	NA	NA
		AxD	23	NA	NA
		AxD	24	NA	NA
		AxD	25	NA	NA
		AxD	26	NA	NA
		AxD	27	NA	NA
		AxD	28	NA	NA
		AxD	29	NA	NA
		DxD	1	NA	NA
		DxD	2	NA	NA
		DxD	3	NA	NA
		DxD	4	NA	NA
		DxD	5	NA	NA
		DxD	6	NA	NA
		DxD	7	NA	NA
		DxD	8	NA	NA
		DxD	9	NA	NA
		DxD	10	NA	NA
		DxD	11	NA	NA
		DxD	12	NA	NA
		DxD	13	NA	NA
		DxD	14	NA	NA
		DxD	15	NA	NA
		DxD	16	NA	NA
		DxD	17	NA	NA
		DxD	18	NA	NA
		DxD	19	NA	NA
		DxD	20	NA	NA
		DxD	21	NA	NA
		DxD	22	NA	NA
		DxD	23	NA	NA
		DxD	24	NA	NA
		DxD	25	NA	NA
		DxD	26	NA	NA
		DxD	27	NA	NA
		DxD	28	NA	NA
		DxD	29	NA	NA
OB	fore udder position	a	1	0.00751001	0.00730569
		a	2	0.00572181	0.00707094
		a	3	0.0113338	0.0079247
		a	4	0.0200455	0.00813492
		a	5	0.00996186	0.00700267
		a	6	0.00393434	0.00665227
		a	7	0.0106765	0.00770185
		a	8	0.00898892	0.00695242
		a	9	0.00839345	0.00731929
		a	10	0.00626913	0.00700381
		a	11	0.00890386	0.00700277
		a	12	0.00780134	0.0071242
		a	13	0.00869274	0.00645721
		a	14	0.0136519	0.00733117
		a	15	0.0122921	0.00711994
		a	16	0.0156292	0.00810552
		a	17	0.0145212	0.00781423
		a	18	0.00195231	0.00599374
		a	19	0.0212636	0.0090523
		a	20	0.00479456	0.00619659
		a	21	0.0227472	0.0085298
		a	22	0.0172122	0.00814798
		a	23	0.0174049	0.01053
		a	24	0.00747064	0.0064975
		a	25	0.0112137	0.00689321
		a	26	0.00766221	0.00586615
		a	27	0.00966679	0.0063681
		a	28	0.00537989	0.00600734
		a	29	0.00960061	0.00654834
		d	1	0.00887045	0.0135436
		d	2	0.00371099	0.0127557
		d	3	-0.0041932	0.00933668
		d	4	0.0120319	0.011874
		d	5	0.0122787	0.0110423
		d	6	-0.00878874	0.00896156
		d	7	-0.000542648	0.00979082
		d	8	0.000129403	0.0105504
		d	9	-0.00433027	0.00871646
		d	10	-0.0015884	0.0115488
		d	11	0.00344677	0.0107491
		d	12	0.000248477	0.0112551
		d	13	0.00601491	0.0115006
		d	14	0.000745282	0.0100883
		d	15	0.00193934	0.00950121
		d	16	-0.00202014	0.00961497
		d	17	0.00923888	0.011526
		d	18	-0.00937684	0.00937035
		d	19	0.00545005	0.0109755
		d	20	-0.00129388	0.00935794
		d	21	-0.00680054	0.00921287
		d	22	0.00237878	0.0111965
		d	23	0.00263298	0.00536466
		d	24	0.00183101	0.0116845
		d	25	-0.00246112	0.00889798
		d	26	-0.00211688	0.00902963
		d	27	0.000377965	0.00850145
		d	28	-0.000924353	0.00951146
		d	29	0.0126318	0.0114322
		AxA	1	-0.00345353	0.0265784
		AxA	2	-0.00479499	0.0252494
		AxA	3	0.00205531	0.025098
		AxA	4	-0.040107	0.022559
		AxA	5	-0.0223417	0.0205883
		AxA	6	0.0179561	0.0236676
		AxA	7	0.0135797	0.0250798
		AxA	8	-0.0072228	0.0222865
		AxA	9	0.00413744	0.0238373
		AxA	10	0.0172419	0.0228066
		AxA	11	-0.0154324	0.0220823
		AxA	12	-0.0266606	0.0167681
		AxA	13	-0.0211745	0.00987325
		AxA	14	-0.0135955	0.0169175
		AxA	15	-0.0121084	0.0174291
		AxA	16	0.00799676	0.0209357
		AxA	17	-0.00258812	0.0200011
		AxA	18	0.0310056	0.0225965
		AxA	19	0.0266643	0.023782
		AxA	20	0.0192908	0.0173457
		AxA	21	-0.0189437	0.0199442
		AxA	22	-0.00613555	0.0200718
		AxA	23	-0.00462666	0.0157386
		AxA	24	-0.00270322	0.0191459
		AxA	25	-0.00957638	0.0165495
		AxA	26	-0.0172311	0.0161727
		AxA	27	-0.00352953	0.0162535
		AxA	28	0.00632473	0.0172524
		AxA	29	-0.00948453	0.0168354
		AxD	1	0.00811042	0.0256274
		AxD	2	-0.0172758	0.0277342
		AxD	3	-0.00248682	0.0186781
		AxD	4	-0.0129062	0.0220496
		AxD	5	-0.014108	0.0186911
		AxD	6	-0.00540481	0.0170254
		AxD	7	-0.00667623	0.0158898
		AxD	8	-0.00574913	0.0164948
		AxD	9	-0.00469242	0.0111232
		AxD	10	-0.000111377	0.0262708
		AxD	11	-0.00323403	0.0190993
		AxD	12	-0.0132351	0.0298857
		AxD	13	-0.000681869	0.0242835
		AxD	14	-0.00819521	0.0192861
		AxD	15	-0.0105122	0.0177476
		AxD	16	-0.0127134	0.026757
		AxD	17	-0.0115724	0.0234761
		AxD	18	0.021512	0.0235244
		AxD	19	-0.00675882	0.0191976
		AxD	20	-0.00424904	0.0237064
		AxD	21	-0.00684759	0.0266777
		AxD	22	-0.00272235	0.0198383
		AxD	23	0.00179048	0.0181825
		AxD	24	0.00431459	0.0238926
		AxD	25	0.00111831	0.0157057
		AxD	26	0.0109424	0.0246177
		AxD	27	-0.0141979	0.0149268
		AxD	28	0.00459119	0.0196902
		AxD	29	0.00310578	0.0218396
		DxD	1	-0.00145008	0.00245431
		DxD	2	0.00388544	0.00721036
		DxD	3	0.000627487	0.00336775
		DxD	4	0.000455753	0.00394316
		DxD	5	0.0015765	0.00260423
		DxD	6	0.000666085	0.00228971
		DxD	7	0.000269294	0.00247822
		DxD	8	0.000636985	0.00177184
		DxD	9	0.000447182	0.00098615
		DxD	10	-0.000125822	0.00455067
		DxD	11	-5.38E-05	0.00233583
		DxD	12	0.0032215	0.00822917
		DxD	13	0.000674928	0.00408069
		DxD	14	0.00190808	0.00410731
		DxD	15	0.00121536	0.00467595
		DxD	16	0.00457317	0.00716828
		DxD	17	0.00235037	0.0064091
		DxD	18	-0.00138154	0.00400754
		DxD	19	-0.000167355	0.00223578
		DxD	20	0.00165298	0.00652321
		DxD	21	0.00148868	0.00972899
		DxD	22	5.25E-05	0.00236978
		DxD	23	-0.000571245	0.00269388
		DxD	24	0.000763923	0.00532289
		DxD	25	0.000758517	0.00247162
		DxD	26	-0.000865195	0.00638722
		DxD	27	0.00184444	0.00242517
		DxD	28	-0.00179337	0.00563595
		DxD	29	-0.00152757	0.005582
	stature	a	1	NA	NA
		a	2	NA	NA
		a	3	NA	NA
		a	4	NA	NA
		a	5	NA	NA
		a	6	NA	NA
		a	7	NA	NA
		a	8	NA	NA
		a	9	NA	NA
		a	10	NA	NA
		a	11	NA	NA
		a	12	NA	NA
		a	13	NA	NA
		a	14	NA	NA
		a	15	NA	NA
		a	16	NA	NA
		a	17	NA	NA
		a	18	NA	NA
		a	19	NA	NA
		a	20	NA	NA
		a	21	NA	NA
		a	22	NA	NA
		a	23	NA	NA
		a	24	NA	NA
		a	25	NA	NA
		a	26	NA	NA
		a	27	NA	NA
		a	28	NA	NA
		a	29	NA	NA
		d	1	NA	NA
		d	2	NA	NA
		d	3	NA	NA
		d	4	NA	NA
		d	5	NA	NA
		d	6	NA	NA
		d	7	NA	NA
		d	8	NA	NA
		d	9	NA	NA
		d	10	NA	NA
		d	11	NA	NA
		d	12	NA	NA
		d	13	NA	NA
		d	14	NA	NA
		d	15	NA	NA
		d	16	NA	NA
		d	17	NA	NA
		d	18	NA	NA
		d	19	NA	NA
		d	20	NA	NA
		d	21	NA	NA
		d	22	NA	NA
		d	23	NA	NA
		d	24	NA	NA
		d	25	NA	NA
		d	26	NA	NA
		d	27	NA	NA
		d	28	NA	NA
		d	29	NA	NA
		AxA	1	NA	NA
		AxA	2	NA	NA
		AxA	3	NA	NA
		AxA	4	NA	NA
		AxA	5	NA	NA
		AxA	6	NA	NA
		AxA	7	NA	NA
		AxA	8	NA	NA
		AxA	9	NA	NA
		AxA	10	NA	NA
		AxA	11	NA	NA
		AxA	12	NA	NA
		AxA	13	NA	NA
		AxA	14	NA	NA
		AxA	15	NA	NA
		AxA	16	NA	NA
		AxA	17	NA	NA
		AxA	18	NA	NA
		AxA	19	NA	NA
		AxA	20	NA	NA
		AxA	21	NA	NA
		AxA	22	NA	NA
		AxA	23	NA	NA
		AxA	24	NA	NA
		AxA	25	NA	NA
		AxA	26	NA	NA
		AxA	27	NA	NA
		AxA	28	NA	NA
		AxA	29	NA	NA
		AxD	1	NA	NA
		AxD	2	NA	NA
		AxD	3	NA	NA
		AxD	4	NA	NA
		AxD	5	NA	NA
		AxD	6	NA	NA
		AxD	7	NA	NA
		AxD	8	NA	NA
		AxD	9	NA	NA
		AxD	10	NA	NA
		AxD	11	NA	NA
		AxD	12	NA	NA
		AxD	13	NA	NA
		AxD	14	NA	NA
		AxD	15	NA	NA
		AxD	16	NA	NA
		AxD	17	NA	NA
		AxD	18	NA	NA
		AxD	19	NA	NA
		AxD	20	NA	NA
		AxD	21	NA	NA
		AxD	22	NA	NA
		AxD	23	NA	NA
		AxD	24	NA	NA
		AxD	25	NA	NA
		AxD	26	NA	NA
		AxD	27	NA	NA
		AxD	28	NA	NA
		AxD	29	NA	NA
		DxD	1	NA	NA
		DxD	2	NA	NA
		DxD	3	NA	NA
		DxD	4	NA	NA
		DxD	5	NA	NA
		DxD	6	NA	NA
		DxD	7	NA	NA
		DxD	8	NA	NA
		DxD	9	NA	NA
		DxD	10	NA	NA
		DxD	11	NA	NA
		DxD	12	NA	NA
		DxD	13	NA	NA
		DxD	14	NA	NA
		DxD	15	NA	NA
		DxD	16	NA	NA
		DxD	17	NA	NA
		DxD	18	NA	NA
		DxD	19	NA	NA
		DxD	20	NA	NA
		DxD	21	NA	NA
		DxD	22	NA	NA
		DxD	23	NA	NA
		DxD	24	NA	NA
		DxD	25	NA	NA
		DxD	26	NA	NA
		DxD	27	NA	NA
		DxD	28	NA	NA
		DxD	29	NA	NA
	central ligament	a	1	NA	NA
		a	2	NA	NA
		a	3	NA	NA
		a	4	NA	NA
		a	5	NA	NA
		a	6	NA	NA
		a	7	NA	NA
		a	8	NA	NA
		a	9	NA	NA
		a	10	NA	NA
		a	11	NA	NA
		a	12	NA	NA
		a	13	NA	NA
		a	14	NA	NA
		a	15	NA	NA
		a	16	NA	NA
		a	17	NA	NA
		a	18	NA	NA
		a	19	NA	NA
		a	20	NA	NA
		a	21	NA	NA
		a	22	NA	NA
		a	23	NA	NA
		a	24	NA	NA
		a	25	NA	NA
		a	26	NA	NA
		a	27	NA	NA
		a	28	NA	NA
		a	29	NA	NA
		d	1	NA	NA
		d	2	NA	NA
		d	3	NA	NA
		d	4	NA	NA
		d	5	NA	NA
		d	6	NA	NA
		d	7	NA	NA
		d	8	NA	NA
		d	9	NA	NA
		d	10	NA	NA
		d	11	NA	NA
		d	12	NA	NA
		d	13	NA	NA
		d	14	NA	NA
		d	15	NA	NA
		d	16	NA	NA
		d	17	NA	NA
		d	18	NA	NA
		d	19	NA	NA
		d	20	NA	NA
		d	21	NA	NA
		d	22	NA	NA
		d	23	NA	NA
		d	24	NA	NA
		d	25	NA	NA
		d	26	NA	NA
		d	27	NA	NA
		d	28	NA	NA
		d	29	NA	NA
		AxA	1	NA	NA
		AxA	2	NA	NA
		AxA	3	NA	NA
		AxA	4	NA	NA
		AxA	5	NA	NA
		AxA	6	NA	NA
		AxA	7	NA	NA
		AxA	8	NA	NA
		AxA	9	NA	NA
		AxA	10	NA	NA
		AxA	11	NA	NA
		AxA	12	NA	NA
		AxA	13	NA	NA
		AxA	14	NA	NA
		AxA	15	NA	NA
		AxA	16	NA	NA
		AxA	17	NA	NA
		AxA	18	NA	NA
		AxA	19	NA	NA
		AxA	20	NA	NA
		AxA	21	NA	NA
		AxA	22	NA	NA
		AxA	23	NA	NA
		AxA	24	NA	NA
		AxA	25	NA	NA
		AxA	26	NA	NA
		AxA	27	NA	NA
		AxA	28	NA	NA
		AxA	29	NA	NA
		AxD	1	NA	NA
		AxD	2	NA	NA
		AxD	3	NA	NA
		AxD	4	NA	NA
		AxD	5	NA	NA
		AxD	6	NA	NA
		AxD	7	NA	NA
		AxD	8	NA	NA
		AxD	9	NA	NA
		AxD	10	NA	NA
		AxD	11	NA	NA
		AxD	12	NA	NA
		AxD	13	NA	NA
		AxD	14	NA	NA
		AxD	15	NA	NA
		AxD	16	NA	NA
		AxD	17	NA	NA
		AxD	18	NA	NA
		AxD	19	NA	NA
		AxD	20	NA	NA
		AxD	21	NA	NA
		AxD	22	NA	NA
		AxD	23	NA	NA
		AxD	24	NA	NA
		AxD	25	NA	NA
		AxD	26	NA	NA
		AxD	27	NA	NA
		AxD	28	NA	NA
		AxD	29	NA	NA
		DxD	1	NA	NA
		DxD	2	NA	NA
		DxD	3	NA	NA
		DxD	4	NA	NA
		DxD	5	NA	NA
		DxD	6	NA	NA
		DxD	7	NA	NA
		DxD	8	NA	NA
		DxD	9	NA	NA
		DxD	10	NA	NA
		DxD	11	NA	NA
		DxD	12	NA	NA
		DxD	13	NA	NA
		DxD	14	NA	NA
		DxD	15	NA	NA
		DxD	16	NA	NA
		DxD	17	NA	NA
		DxD	18	NA	NA
		DxD	19	NA	NA
		DxD	20	NA	NA
		DxD	21	NA	NA
		DxD	22	NA	NA
		DxD	23	NA	NA
		DxD	24	NA	NA
		DxD	25	NA	NA
		DxD	26	NA	NA
		DxD	27	NA	NA
		DxD	28	NA	NA
		DxD	29	NA	NA
	front teat position	a	1	0.00677998	0.00518105
		a	2	0.0127917	0.00547362
		a	3	0.0161203	0.00614158
		a	4	0.0116706	0.00521628
		a	5	0.021795	0.00626677
		a	6	0.00327711	0.00401731
		a	7	0.0132251	0.005274
		a	8	0.00851549	0.00456816
		a	9	0.0351226	0.00774012
		a	10	0.017412	0.00576016
		a	11	0.0487161	0.00909565
		a	12	0.00734397	0.00511288
		a	13	0.0110611	0.00480504
		a	14	0.0287088	0.0063492
		a	15	0.00542394	0.00377635
		a	16	0.00662047	0.00391099
		a	17	0.013568	0.00506627
		a	18	0.00842899	0.00453483
		a	19	0.00968609	0.00546067
		a	20	0.00523075	0.00397601
		a	21	0.00274804	0.00402023
		a	22	0.00800714	0.0046226
		a	23	0.0132129	0.00596737
		a	24	0.01637	0.00493231
		a	25	0.0155821	0.00600269
		a	26	0.0157624	0.00549538
		a	27	0.00293653	0.00314058
		a	28	0.012456	0.00491298
		a	29	-0.000561066	0.00311714
		d	1	0.00182691	0.00823821
		d	2	0.0183268	0.00705464
		d	3	0.00158022	0.00393814
		d	4	-0.00755402	0.00542997
		d	5	0.00244063	0.00723774
		d	6	-0.00699633	0.00683575
		d	7	-0.00422911	0.0069282
		d	8	-0.00208851	0.00363548
		d	9	-0.00673774	0.0029603
		d	10	0.0195389	0.00547632
		d	11	-0.00172222	0.00439044
		d	12	0.00952705	0.00714377
		d	13	0.00773184	0.00736645
		d	14	0.000347326	0.00491931
		d	15	0.0082283	0.00511775
		d	16	-0.00451472	0.00701198
		d	17	0.0162817	0.00801624
		d	18	0.0185986	0.00945083
		d	19	0.00855035	0.00843654
		d	20	-0.0108348	0.00624118
		d	21	0.00533745	0.00705414
		d	22	-4.61E-05	0.00441013
		d	23	-0.00298164	0.00320356
		d	24	0.00276709	0.00791904
		d	25	-0.000810596	0.0031899
		d	26	-3.29E-05	0.00679711
		d	27	-0.00814125	0.00484689
		d	28	-0.0115479	0.00188104
		d	29	0.00277936	0.005705
		AxA	1	0.0253891	0.0105907
		AxA	2	-0.0107254	0.00894849
		AxA	3	0.027446	0.0102986
		AxA	4	-0.014401	0.00747245
		AxA	5	-0.0154752	0.00824779
		AxA	6	0.00264641	0.00830732
		AxA	7	-0.0144833	0.00782019
		AxA	8	-0.00437956	0.00763841
		AxA	9	0.0247486	0.0107362
		AxA	10	-0.0100647	0.00620352
		AxA	11	-0.0136063	0.00862633
		AxA	12	-0.0160161	0.00638757
		AxA	13	-0.0181472	0.00442614
		AxA	14	-0.022211	0.00515959
		AxA	15	-0.018624	0.00445302
		AxA	16	-0.0122891	0.00293174
		AxA	17	-0.0202421	0.00533922
		AxA	18	-0.0175758	0.00641061
		AxA	19	0.022331	0.00847171
		AxA	20	-0.000788346	0.00418884
		AxA	21	0.0434527	0.00950688
		AxA	22	0.00795239	0.00715998
		AxA	23	-0.00364828	0.00402655
		AxA	24	-0.0257602	0.00541306
		AxA	25	0.0230035	0.00659553
		AxA	26	0.00455334	0.00604824
		AxA	27	-0.0072057	0.00407919
		AxA	28	0.00768872	0.00599219
		AxA	29	0.0134369	0.00567624
		AxD	1	0.00390181	0.0191103
		AxD	2	-0.0331831	0.0182853
		AxD	3	0.00183619	0.0123336
		AxD	4	0.0130513	0.0175527
		AxD	5	-0.0268113	0.0148956
		AxD	6	0.0377161	0.021278
		AxD	7	0.0136918	0.0153143
		AxD	8	0.00202755	0.0132098
		AxD	9	0.0025332	0.0122749
		AxD	10	0.00913666	0.0186311
		AxD	11	-0.0104373	0.00968293
		AxD	12	-0.0102721	0.0226444
		AxD	13	-0.0026818	0.0171544
		AxD	14	0.0201546	0.0152755
		AxD	15	-0.025243	0.0114066
		AxD	16	-0.00315064	0.0223082
		AxD	17	-0.0385264	0.0196504
		AxD	18	0.0112119	0.0176155
		AxD	19	-0.0051119	0.0161401
		AxD	20	0.0383528	0.0220824
		AxD	21	-0.00700307	0.0219576
		AxD	22	-0.0121152	0.0141302
		AxD	23	-0.0109302	0.00758681
		AxD	24	0.01626	0.0172705
		AxD	25	0.00916591	0.0100426
		AxD	26	-0.000948111	0.0177959
		AxD	27	-0.00466313	0.0116194
		AxD	28	0.00728112	0.0139018
		AxD	29	0.000555293	0.0154987
		DxD	1	-0.0011988	0.0016601
		DxD	2	0.0044815	0.00476803
		DxD	3	-0.00161234	0.00184996
		DxD	4	-0.00429732	0.00377824
		DxD	5	0.00654399	0.00449917
		DxD	6	-0.00491305	0.00270425
		DxD	7	-0.00265289	0.00217997
		DxD	8	-0.000304099	0.00139676
		DxD	9	-0.000251043	0.00104881
		DxD	10	-0.00557614	0.0035609
		DxD	11	0.00102725	0.00130242
		DxD	12	0.00347769	0.007009
		DxD	13	-0.000743296	0.00200303
		DxD	14	-0.00396644	0.00281124
		DxD	15	0.00693506	0.00497052
		DxD	16	0.00417057	0.00620969
		DxD	17	0.0224968	0.0118246
		DxD	18	-0.00498654	0.0022712
		DxD	19	-0.000585037	0.001766
		DxD	20	-0.00301263	0.00712753
		DxD	21	-0.00376893	0.00780224
		DxD	22	0.0028907	0.00293741
		DxD	23	0.000980881	0.00109426
		DxD	24	-0.002538	0.00280031
		DxD	25	-0.00147212	0.00127913
		DxD	26	-0.000989529	0.00420757
		DxD	27	0.000783335	0.00167574
		DxD	28	0.00326146	0.00655142
		DxD	29	-0.000672992	0.00374897
SIM	fore udder position	a	1	0.0284581	0.0147611
		a	2	0.00657204	0.0110002
		a	3	0.0192168	0.0128959
		a	4	0.0228782	0.012998
		a	5	0.0229057	0.0120743
		a	6	0.0242377	0.0129075
		a	7	0.0125486	0.0121764
		a	8	0.0131579	0.0115509
		a	9	0.0056997	0.0111128
		a	10	0.00711811	0.010679
		a	11	0.0207052	0.0122936
		a	12	0.00466837	0.0107247
		a	13	0.00860066	0.0108759
		a	14	0.00500542	0.00907347
		a	15	0.0122875	0.0109166
		a	16	0.0118745	0.00981002
		a	17	0.0122774	0.0105089
		a	18	0.00350694	0.00880096
		a	19	0.0321862	0.0130075
		a	20	0.00421255	0.00828213
		a	21	0.0170273	0.0109819
		a	22	0.0191171	0.011507
		a	23	0.0167314	0.0146804
		a	24	0.00314145	0.00974406
		a	25	0.0149764	0.0101547
		a	26	0.00911949	0.0095155
		a	27	0.0180912	0.00984688
		a	28	0.00978559	0.00884078
		a	29	0.0140205	0.0103701
		d	1	-0.000643888	0.00984674
		d	2	-0.000205682	0.00749049
		d	3	-0.0006046	0.00941696
		d	4	-0.00356615	0.0099776
		d	5	0.00263591	0.00298268
		d	6	0.000454376	0.00851872
		d	7	-0.00124278	0.0114008
		d	8	-0.000675296	0.00965466
		d	9	0.000343497	0.0103289
		d	10	-0.00429951	0.00993114
		d	11	-0.00564113	0.00760205
		d	12	-0.000236026	0.00988247
		d	13	-0.00698795	0.0100125
		d	14	-0.00332746	0.0081619
		d	15	-0.00189776	0.00938022
		d	16	0.00318448	0.00670945
		d	17	-0.00661971	0.00761037
		d	18	0.00740148	0.00909285
		d	19	-0.0010826	0.00664339
		d	20	-0.00495727	0.0061135
		d	21	-0.00565881	0.00795976
		d	22	-0.00754836	0.00750251
		d	23	0.00755556	0.00733023
		d	24	-0.00383377	0.00767555
		d	25	0.0015948	0.00717025
		d	26	-0.00119488	0.0100353
		d	27	-0.00499466	0.00568997
		d	28	0.00550474	0.00655657
		d	29	0.00537803	0.00882945
		AxA	1	0.00771582	0.0303481
		AxA	2	0.00248169	0.0228169
		AxA	3	0.00739826	0.0305835
		AxA	4	-0.0266493	0.0269512
		AxA	5	-0.010709	0.0146318
		AxA	6	-0.000291974	0.0248683
		AxA	7	-0.00137383	0.032322
		AxA	8	-0.00224662	0.0237369
		AxA	9	0.0321457	0.028819
		AxA	10	-0.0112289	0.0257309
		AxA	11	-0.016233	0.0246957
		AxA	12	0.00812094	0.0245364
		AxA	13	0.00443138	0.0265566
		AxA	14	-0.0177913	0.0156219
		AxA	15	0.00825507	0.0240177
		AxA	16	-0.0208339	0.0172979
		AxA	17	0.00976325	0.0228783
		AxA	18	0.0173961	0.0221962
		AxA	19	-0.0262577	0.0210034
		AxA	20	-0.00714226	0.0143092
		AxA	21	-0.0142506	0.0181112
		AxA	22	-0.00741668	0.0202513
		AxA	23	0.0100954	0.0246275
		AxA	24	0.0170023	0.0203961
		AxA	25	-0.0188078	0.0168394
		AxA	26	-0.00782841	0.0222287
		AxA	27	-0.024623	0.0111515
		AxA	28	-0.0162113	0.0145197
		AxA	29	-0.00680389	0.017779
		AxD	1	-0.014483	0.025518
		AxD	2	-0.00357387	0.0174177
		AxD	3	-0.0179758	0.0322351
		AxD	4	0.00950464	0.0228383
		AxD	5	-0.00495833	0.00525608
		AxD	6	0.00231371	0.0198754
		AxD	7	0.00420442	0.0327614
		AxD	8	-0.00516062	0.0208342
		AxD	9	0.000757381	0.0239736
		AxD	10	0.0129343	0.0258433
		AxD	11	-0.000783414	0.0209124
		AxD	12	0.0100027	0.0194199
		AxD	13	0.00384039	0.0330207
		AxD	14	-0.00562499	0.0221173
		AxD	15	0.0109321	0.0261034
		AxD	16	-0.0015419	0.0158788
		AxD	17	0.0119857	0.0172335
		AxD	18	-0.0135419	0.0209331
		AxD	19	-0.0193887	0.0213506
		AxD	20	0.00816944	0.0155064
		AxD	21	0.0123535	0.0167039
		AxD	22	0.01394	0.0153254
		AxD	23	-0.0143789	0.0217951
		AxD	24	-0.00421092	0.0158388
		AxD	25	0.000402082	0.0184617
		AxD	26	0.0157047	0.0284886
		AxD	27	0.0068335	0.0152006
		AxD	28	-0.00538037	0.00807085
		AxD	29	-0.0205998	0.0208386
		DxD	1	0.0069926	0.00807717
		DxD	2	-0.000584121	0.00319372
		DxD	3	0.0078619	0.0127556
		DxD	4	-0.00369255	0.00488941
		DxD	5	0.000601497	0.00108282
		DxD	6	0.00121313	0.00580385
		DxD	7	-0.00473824	0.011085
		DxD	8	0.00117681	0.00404396
		DxD	9	0.000140649	0.00532353
		DxD	10	-0.00412038	0.00725646
		DxD	11	0.00218196	0.00568068
		DxD	12	-0.00204309	0.00395922
		DxD	13	0.00312441	0.0138053
		DxD	14	0.00300115	0.00852223
		DxD	15	-0.00409758	0.00870229
		DxD	16	-0.000397617	0.00360491
		DxD	17	-0.00152006	0.00394859
		DxD	18	0.00101153	0.00658728
		DxD	19	0.0106565	0.00905551
		DxD	20	-0.000325897	0.00476678
		DxD	21	-0.000378064	0.00251925
		DxD	22	-0.00197332	0.0030647
		DxD	23	0.00234454	0.0062666
		DxD	24	0.00227153	0.00481039
		DxD	25	-0.00156675	0.00535003
		DxD	26	-0.00746491	0.0107285
		DxD	27	0.000225375	0.00426362
		DxD	28	-4.10E-06	0.00114168
		DxD	29	0.0123591	0.00987898
	stature	a	1	NA	NA
		a	2	NA	NA
		a	3	NA	NA
		a	4	NA	NA
		a	5	NA	NA
		a	6	NA	NA
		a	7	NA	NA
		a	8	NA	NA
		a	9	NA	NA
		a	10	NA	NA
		a	11	NA	NA
		a	12	NA	NA
		a	13	NA	NA
		a	14	NA	NA
		a	15	NA	NA
		a	16	NA	NA
		a	17	NA	NA
		a	18	NA	NA
		a	19	NA	NA
		a	20	NA	NA
		a	21	NA	NA
		a	22	NA	NA
		a	23	NA	NA
		a	24	NA	NA
		a	25	NA	NA
		a	26	NA	NA
		a	27	NA	NA
		a	28	NA	NA
		a	29	NA	NA
		d	1	NA	NA
		d	2	NA	NA
		d	3	NA	NA
		d	4	NA	NA
		d	5	NA	NA
		d	6	NA	NA
		d	7	NA	NA
		d	8	NA	NA
		d	9	NA	NA
		d	10	NA	NA
		d	11	NA	NA
		d	12	NA	NA
		d	13	NA	NA
		d	14	NA	NA
		d	15	NA	NA
		d	16	NA	NA
		d	17	NA	NA
		d	18	NA	NA
		d	19	NA	NA
		d	20	NA	NA
		d	21	NA	NA
		d	22	NA	NA
		d	23	NA	NA
		d	24	NA	NA
		d	25	NA	NA
		d	26	NA	NA
		d	27	NA	NA
		d	28	NA	NA
		d	29	NA	NA
		AxA	1	NA	NA
		AxA	2	NA	NA
		AxA	3	NA	NA
		AxA	4	NA	NA
		AxA	5	NA	NA
		AxA	6	NA	NA
		AxA	7	NA	NA
		AxA	8	NA	NA
		AxA	9	NA	NA
		AxA	10	NA	NA
		AxA	11	NA	NA
		AxA	12	NA	NA
		AxA	13	NA	NA
		AxA	14	NA	NA
		AxA	15	NA	NA
		AxA	16	NA	NA
		AxA	17	NA	NA
		AxA	18	NA	NA
		AxA	19	NA	NA
		AxA	20	NA	NA
		AxA	21	NA	NA
		AxA	22	NA	NA
		AxA	23	NA	NA
		AxA	24	NA	NA
		AxA	25	NA	NA
		AxA	26	NA	NA
		AxA	27	NA	NA
		AxA	28	NA	NA
		AxA	29	NA	NA
		AxD	1	NA	NA
		AxD	2	NA	NA
		AxD	3	NA	NA
		AxD	4	NA	NA
		AxD	5	NA	NA
		AxD	6	NA	NA
		AxD	7	NA	NA
		AxD	8	NA	NA
		AxD	9	NA	NA
		AxD	10	NA	NA
		AxD	11	NA	NA
		AxD	12	NA	NA
		AxD	13	NA	NA
		AxD	14	NA	NA
		AxD	15	NA	NA
		AxD	16	NA	NA
		AxD	17	NA	NA
		AxD	18	NA	NA
		AxD	19	NA	NA
		AxD	20	NA	NA
		AxD	21	NA	NA
		AxD	22	NA	NA
		AxD	23	NA	NA
		AxD	24	NA	NA
		AxD	25	NA	NA
		AxD	26	NA	NA
		AxD	27	NA	NA
[truncated: 321 more rows]

## Sheet: Table_5
Breed	Trait	r	se	p	R2	Adj.R2	Significance
HOL	stature	1.536640e-04	4.386152e-05	1.619311e-03	0.31251773	0.28705543	**
	fore udder position	7.199738e-05	1.568049e-05	9.128143e-05	0.43846077	0.41766302	***
	central ligament	9.458572e-05	2.058885e-05	9.067137e-05	0.43872860	0.41794078	***
	front teat position	1.343697e-04	3.121434e-05	1.967965e-04	0.40699482	0.38503166	***
BSW	stature	1.574718e-04	5.594103e-05	8.997039e-03	0.22689286	0.19825926	**
	fore udder position	8.064280e-05	2.113029e-05	7.177740e-04	0.35042020	0.32636169	***
	central ligament	6.852492e-05	2.177076e-05	3.989431e-03	0.26843501	0.24134001	**
	front teat position	1.148137e-04	4.653290e-05	2.024158e-02	0.18399156	0.15376902	*
OB	stature	1.337767e-04	7.501612e-05	8.578320e-02	0.10537310	0.07223878
	fore udder position	-2.673444e-05	4.130340e-05	5.229231e-01	0.01527987	-0.02119125
	central ligament	9.023485e-05	3.398357e-05	1.313065e-02	0.20705654	0.17768826	*
	front teat position	8.180938e-05	6.691008e-05	2.320178e-01	0.05246327	0.01736932
SIM	stature	4.143335e-04	1.058731e-04	5.561363e-04	0.36193486	0.33830282	***
	fore udder position	8.918234e-05	6.323086e-05	1.698320e-01	0.06862176	0.03412627
	central ligament	9.262471e-05	7.810783e-05	2.460103e-01	0.04950518	0.01430166
	front teat position	1.280345e-04	1.049784e-04	2.331534e-01	0.05221558	0.01711246
Significance: 0.05 = *, 0.01 = **, 0.005 = ***

## Sheet: Table_6
Breed	Trait	Chromosome	Observed h2	Expected h2	Zscore	Sig
BSW	fore udder position	23	0.0145744	0.005788873	2.523955	**
	stature	25	0.0377776	0.009244226	3.139066	***
	central ligament	9	0.0168501	0.009620591	2.047094	**
	central ligament	17	0.0156842	0.006675034	2.551018	**
	front teat position	5	0.0350825	0.017834970	2.308167	**
	front teat position	17	0.0339850	0.010866375	3.093872	***
HOL	central ligament	11	0.0195352	0.011612134	2.399247	**
	central ligament	23	0.0125943	0.005698326	2.088225	**
	front teat position	17	0.0253469	0.012708074	2.474189	**
OB	fore udder position	19	0.0248317	0.005463610	2.609619	**
	stature	11	0.0514655	0.023275732	2.309971	**
	front teat position	9	0.0408563	0.014951945	2.398788	**
	front teat position	11	0.0435544	0.015168595	2.628575	**
SIM	fore udder position	19	0.0284296	0.006240190	2.205597	**
	stature	5	0.0769466	0.027234400	2.794347	**
	stature	6	0.0704488	0.026716656	2.458205	**
	central ligament	17	0.0376282	0.010412046	2.174609	**
	front teat position	23	0.0504881	0.008988152	2.477822	**
Significance: 0.05 = *, 0.01 = **, 0.005 = ***

## Sheet: Table_7
Trait	Breed	Additive or Non-Additive	Chromosome	Position	P-value	Allele frequency
stature	HOL	Add	2	121676603	3.10759e-09	0.169305
			5	105732916	6.24467e-23	0.183541
			6	37817575	4.48109e-31	0.0064043
			6	36604575	8.75505e-23	0.00544142
			6	35315437	2.81205e-15	0.0103398
			6	39809279	4.64894e-14	0.00847002
			6	41483772	1.77156e-11	0.0110452
			6	34189264	4.01415e-10	0.00566534
			6	50443494	1.06681e-09	0.00539103
			7	16184108	5.3756e-10	0.533455
			7	61804446	3.28021e-09	0.574618
			8	83164429	8.86731e-17	0.198656
			8	84692983	4.47779e-11	0.194156
			8	82125988	1.57935e-10	0.201903
			11	79203544	2.19723e-32	0.437301
			11	78202359	5.75873e-23	0.426535
			11	80321535	5.86789e-21	0.437608
			14	23338890	4.8754e-20	0.00962324
			14	24346738	1.05447e-11	0.0060908
			18	57816137	6.39236e-17	0.0506466
			18	59849544	9.86103e-12	0.0509545
			18	56641083	4.7304e-09	0.0476236
			29	50890195	4.7905e-11	0.221771
		Non-add	6	37817575	4.53443e-33	0.0064043
			6	40902700	1.91116e-19	0.00517523
			6	39809279	7.56293e-15	0.00847002
			6	36604575	3.53483e-11	0.00544142
			6	50443494	1.0122e-09	0.00539103
			7	61828471	8.38432e-47	0.158993
			7	60132211	1.16e-21	0.13285
			7	57039427	1.70756e-14	0.249768
			7	58844237	1.19515e-11	0.217231
			7	63262326	8.61064e-11	0.112831
			7	55809700	2.17417e-10	0.17801
			7	67012962	3.20032e-10	0.0769692
			7	65115618	3.95932e-09	0.198136
			14	22937209	1.75985e-14	0.00673688
	BSW	Add	1	58988339	1.32473e-14	0.358885
			1	81135644	2.53001e-10	0.221014
			1	82143628	6.59814e-10	0.223012
			5	47882208	3.74346e-11	0.417575
			5	105829198	6.3812e-10	0.150626
			8	84760901	1.86867e-10	0.00551483
			8	83344711	4.26265e-10	0.00510204
			10	33958818	3.13501e-10	0.605904
			19	29850431	1.38252e-11	0.0334109
			20	5041358	9.95124e-16	0.531149
			20	39472954	2.1952e-13	0.4016
			20	40746183	4.76498e-12	0.617083
			25	1270205	2.75563e-59	0.523347
			25	2327221	1.77049e-34	0.493206
			25	151631	4.63942e-18	0.464434
			25	3808153	1.30233e-17	0.488359
		Non-add	1	58029712	7.2965e-10	0.0645103
			1	56872154	2.17029e-09	0.0649726
			13	47208895	5.63583e-16	0.056626
			13	50247832	6.72635e-16	0.0471072
			13	54159492	1.04451e-15	0.0462981
			13	49238661	1.10016e-15	0.0470989
			13	45781975	2.0562e-13	0.0526963
			13	44208155	5.02272e-10	0.0523826
			25	14475721	1.28679e-30	0.143286
			25	13262320	4.34758e-26	0.135361
			25	12259256	1.0408e-10	0.816657
			25	15477911	4.03138e-10	0.328355
	OB	Add	8	83961502	2.43425e-12	0.124908
			11	104329031	6.70799e-17	0.278996
			11	105855474	4.25366e-13	0.276541
			11	102936794	1.52173e-12	0.257797
			21	5182922	2.53776e-09	0.163829
			25	619352	4.81985e-20	0.204101
			25	1705845	4.19803e-18	0.213227
			25	3166919	3.62329e-15	0.801301
			25	4665679	2.13268e-09	0.51809
		Non-add	25	850248	4.69222e-10	0.21069
	SIM	Add	5	47962581	1.49773e-21	0.0645204
			5	51939675	1.79759e-09	0.0827254
			6	38537683	1.77087e-25	0.857205
			6	37480277	1.58014e-14	0.651697
			6	31346335	2.01906e-10	0.0699752
			6	39858526	4.24959e-10	0.0775718
			6	35147531	1.19453e-09	0.104712
			6	36325346	3.2076e-09	0.943243
			6	41998985	4.78651e-09	0.903989
			14	23029146	1.44685e-11	0.850211
			20	42125704	4.0567e-07	0.0676327
			20	40987827	5.61213e-11	0.0637842
		Non-add	5	48000808	1.30908e-11	0.30597
			14	23338890	2.0349e-09	0.130212
fore udder position	HOL	Add	5	88394121	1.88713e-14	0.444147
			8	81708633	7.05199e-10	0.220792
		Non-add	-	-	-	-
	BSW	Add	3	119794333	1.34301e-15	0.598037
			3	120831145	1.72027e-11	0.380102
			3	117722270	7.61031e-11	0.475274
			3	118787891	1.91212e-10	0.388259
			6	88971238	1.43798e-13	0.756101
			6	87899689	1.30361e-11	0.830196
			6	90041178	1.80008e-10	0.737451
			21	14864771	1.01566e-10	0.752823
		Non-add	-	-	-	-
	OB	Add	-	-	-	-
		Non-add	-	-	-	-
	SIM	Add	-	-	-	-
		Non-add	-	-	-	-
central ligament	HOL	Add	1	3063563	2.39097e-10	0.0614622
			1	1842073	1.71393e-09	0.060309
			17	60427314	1.16481e-13	0.984079
		Non-add	-	-	-	-
	BSW	Add	17	60390092	1.74052e-20	0.862237
			17	61747432	7.29102e-15	0.144384
			17	62913140	1.03397e-09	0.117008
		Non-add	-	-	-	-
	OB	Add	-	-	-	-
		Non-add	-	-	-	-
	SIM	Add	17	60671787	1.30419e-12	0.18302
		Non-add	-	-	-	-
front teat position	HOL	Add	1	2748715	7.58758e-35	0.0609584
			1	1700251	2.18628e-31	0.0605553
			1	672192	1.42551e-27	0.0530426
			1	3751928	2.00346e-24	0.0574428
			1	5578419	5.07588e-17	0.0538431
			1	6611212	1.0665e-14	0.0531994
			1	7975259	8.69949e-11	0.0513688
			1	109502671	6.02848e-10	0.531243
			4	80340957	2.0584e-12	0.236069
			4	79238554	1.42437e-10	0.301719
			5	12363522	2.26709e-13	0.803264
			7	31450198	3.65322e-09	0.47178
			8	80731616	4.2782e-12	0.246006
			8	81740296	9.29611e-11	0.220713
			8	83163072	4.53911e-10	0.283385
			8	78889548	3.80734e-09	0.164149
			17	58944129	5.58375e-12	0.327112
			17	57212540	1.03579e-09	0.331725
			17	60427314	1.38835e-09	0.984079
			19	11269734	3.30325e-13	0.0334882
			19	8470234	1.5626e-09	0.0295695
			19	9895078	2.22865e-09	0.0305212
		Non-add	-	-	-	-
	BSW	Add	5	31377193	1.07396e-27	0.639365
			5	32378761	4.81271e-25	0.333688
			5	29908193	8.42396e-24	0.359942
			5	27656491	2.14369e-17	0.347773
			5	23603110	5.22632e-10	0.299898
			8	29608936	1.53452e-09	0.331773
			8	24443283	2.5702e-09	0.188792
			14	37962836	3.36383e-10	0.323055
			17	60417124	2.63133e-37	0.862294
			17	61747432	6.22044e-16	0.144384
			17	62981677	7.4872e-15	0.119857
			17	59351845	5.25379e-11	0.964203
			17	57798313	1.83506e-09	0.02376
			26	38741152	6.94156e-11	0.796901
		Non-add	-	-	-	-
	OB	Add	11	103904052	1.5292e-14	0.311083
			11	105157358	4.79531e-12	0.287509
			11	102876487	6.99024e-12	0.257592
			11	101872519	4.44426e-11	0.246051
		Non-add	-	-	-	-
	SIM	Add	17	60714153	8.81405e-11	0.181146
		Non-add	-	-	-	-

## Sheet: Table_8
Chr	bp	b	se	p	Consequence	IMPACT	SYMBOL	Gene	Feature_type	Feature	BIOTYPE	Freq
14	23201028	-416134	0.697216	2.39E-09	intron_variant	MODIFIER	LYN	ENSBTAG00000020034	Transcript	ENSBTAT00000075171	protein_coding	0.00746795
14	23212612	-429753	0.686348	3.81E-10	intron_variant	MODIFIER	LYN	ENSBTAG00000020034	Transcript	ENSBTAT00000075171	protein_coding	0.0076303
14	23214574	-413453	0.690207	2.09E-09	intron_variant	MODIFIER	LYN	ENSBTAG00000020034	Transcript	ENSBTAT00000075171	protein_coding	0.00757991
14	23215974	-394473	0.642303	8.17E-10	synonymous_variant	LOW	LYN	ENSBTAG00000020034	Transcript	ENSBTAT00000075171	protein_coding	0.00804456
14	23297204	-312784	0.533422	4.53E-09	downstream_gene_variant	MODIFIER	U1	ENSBTAG00000028889	Transcript	ENSBTAT00000041269	snRNA	0.00897945
14	23297472	-312787	0.533436	4.53E-09	downstream_gene_variant	MODIFIER	U1	ENSBTAG00000028889	Transcript	ENSBTAT00000041269	snRNA	0.00896266
14	23314460	-311532	0.532143	4.79E-09	intergenic_variant	MODIFIER	NA	NA	NA	NA	NA	0.00899625
14	23326588	-31097	0.529279	4.22E-09	downstream_gene_variant	MODIFIER	PLAG1	ENSBTAG00000004022	Transcript	ENSBTAT00000005251	protein_coding	0.00902984
14	23329375	-322865	0.487842	3.64E-11	downstream_gene_variant	MODIFIER	PLAG1	ENSBTAG00000004022	Transcript	ENSBTAT00000005251	protein_coding	0.0094553
14	23338890	-289532	0.458248	2.65E-10	intron_variant	MODIFIER	PLAG1	ENSBTAG00000004022	Transcript	ENSBTAT00000005251	protein_coding	0.00962324
14	23375692	-306956	0.482315	1.96E-10	upstream_gene_variant	MODIFIER	CHCHD7	ENSBTAG00000049910	Transcript	ENSBTAT00000086734	protein_coding	0.00956166
6	34189264	161982	270961	2.26E-09	intron_variant	MODIFIER	CCSER1	ENSBTAG00000019808	Transcript	ENSBTAT00000072807	protein_coding	0.00566534
6	34209640	160142	270988	3.43E-09	intron_variant	MODIFIER	CCSER1	ENSBTAG00000019808	Transcript	ENSBTAT00000072807	protein_coding	0.00576611
6	34304305	160694	271921	3.43E-09	intron_variant	MODIFIER	CCSER1	ENSBTAG00000019808	Transcript	ENSBTAT00000072807	protein_coding	0.00565415
6	36604575	502814	0.759266	3.53E-11	downstream_gene_variant	MODIFIER	ABCG2	ENSBTAG00000017704	Transcript	ENSBTAT00000085410	protein_coding	0.00544142
6	37048588	102557	0.8786	1.76E-31	intergenic_variant	MODIFIER	NA	NA	NA	NA	NA	0.00554218
6	37188623	957892	0.846763	1.14E-29	intron_variant	MODIFIER	FAM184B	ENSBTAG00000005932	Transcript	ENSBTAT00000083103	protein_coding	0.00605162
6	37189736	948263	0.84552	3.44E-29	intron_variant	MODIFIER	FAM184B	ENSBTAG00000005932	Transcript	ENSBTAT00000083103	protein_coding	0.00605721
6	37214389	101754	0.870109	1.36E-31	intron_variant	MODIFIER	FAM184B	ENSBTAG00000005932	Transcript	ENSBTAT00000083103	protein_coding	0.00612439
6	37214736	977793	0.860493	6.38E-30	intron_variant	MODIFIER	FAM184B	ENSBTAG00000005932	Transcript	ENSBTAT00000083103	protein_coding	0.00617477
6	37223186	970029	0.858699	1.37E-29	intron_variant	MODIFIER	FAM184B	ENSBTAG00000005932	Transcript	ENSBTAT00000083103	protein_coding	0.00617477
6	37236226	939354	0.848277	1.68E-28	intron_variant	MODIFIER	FAM184B	ENSBTAG00000005932	Transcript	ENSBTAT00000083103	protein_coding	0.00638191
6	37238502	972267	0.85824	9.47E-30	intron_variant	MODIFIER	FAM184B	ENSBTAG00000005932	Transcript	ENSBTAT00000083103	protein_coding	0.00619717
6	37258620	976168	0.859918	7.26E-30	intron_variant	MODIFIER	FAM184B	ENSBTAG00000005932	Transcript	ENSBTAT00000083103	protein_coding	0.00619717
6	37258892	984586	0.861794	3.14E-30	intron_variant	MODIFIER	FAM184B	ENSBTAG00000005932	Transcript	ENSBTAT00000083103	protein_coding	0.00619717
6	37265148	975461	0.859295	7.26E-30	intron_variant	MODIFIER	FAM184B	ENSBTAG00000005932	Transcript	ENSBTAT00000083103	protein_coding	0.00620836
6	37289572	958355	0.838762	3.11E-30	intron_variant	MODIFIER	FAM184B	ENSBTAG00000005932	Transcript	ENSBTAT00000083103	protein_coding	0.0063987
6	37290854	959223	0.839522	3.11E-30	intron_variant	MODIFIER	FAM184B	ENSBTAG00000005932	Transcript	ENSBTAT00000083103	protein_coding	0.0063987
6	37297064	99421	106383	9.14E-21	intron_variant	MODIFIER	FAM184B	ENSBTAG00000005932	Transcript	ENSBTAT00000083103	protein_coding	0.00534065
6	37299943	958833	0.83918	3.11E-30	intron_variant	MODIFIER	FAM184B	ENSBTAG00000005932	Transcript	ENSBTAT00000083103	protein_coding	0.0063987
6	37316093	967857	0.838817	8.45E-31	intron_variant	MODIFIER	NCAPG	ENSBTAG00000021582	Transcript	ENSBTAT00000080531	protein_coding	0.0064099
6	37326947	94967	0.827894	1.85E-30	intron_variant	MODIFIER	NCAPG	ENSBTAG00000021582	Transcript	ENSBTAT00000080531	protein_coding	0.00658904
6	37349373	935934	0.840679	8.66E-29	intron_variant	MODIFIER	NCAPG	ENSBTAG00000021582	Transcript	ENSBTAT00000080531	protein_coding	0.00647148
6	37362802	947384	0.84625	4.31E-29	intron_variant	MODIFIER	NCAPG	ENSBTAG00000021582	Transcript	ENSBTAT00000080531	protein_coding	0.00646028
6	37381106	974328	0.856585	5.60E-30	intron_variant	MODIFIER	LCORL	ENSBTAG00000046561	Transcript	ENSBTAT00000087353	protein_coding	0.0064043
6	37381397	974945	0.857128	5.60E-30	intron_variant	MODIFIER	LCORL	ENSBTAG00000046561	Transcript	ENSBTAT00000087353	protein_coding	0.0064043
6	37401771	786472	0.780252	6.79E-24	NA	NA	NA	NA	NA	NA	NA	0.00698091
6	37403795	773407	0.777778	2.68E-23	missense_variant	MODERATE	LCORL	ENSBTAG00000046561	Transcript	ENSBTAT00000087353	protein_coding	0.00712646
6	37418449	763979	0.777095	8.26E-23	intron_variant	MODIFIER	LCORL	ENSBTAG00000046561	Transcript	ENSBTAT00000087353	protein_coding	0.00711527
6	37438248	752266	0.769806	1.48E-22	intron_variant	MODIFIER	LCORL	ENSBTAG00000046561	Transcript	ENSBTAT00000087353	protein_coding	0.00742876
6	37460068	754542	0.771417	1.36E-22	intron_variant	MODIFIER	LCORL	ENSBTAG00000046561	Transcript	ENSBTAT00000087353	protein_coding	0.00740077
6	37476182	751263	0.772792	2.44E-22	intron_variant	MODIFIER	LCORL	ENSBTAG00000046561	Transcript	ENSBTAT00000087353	protein_coding	0.00742876
6	37476200	751668	0.773209	2.44E-22	intron_variant	MODIFIER	LCORL	ENSBTAG00000046561	Transcript	ENSBTAT00000087353	protein_coding	0.00741757
6	37477629	746034	0.836318	4.64E-19	intron_variant	MODIFIER	LCORL	ENSBTAG00000046561	Transcript	ENSBTAT00000087353	protein_coding	0.00707048
6	37480277	751026	0.772549	2.44E-22	intron_variant	MODIFIER	LCORL	ENSBTAG00000046561	Transcript	ENSBTAT00000087353	protein_coding	0.00741197
6	37508184	738513	0.768138	6.96E-22	intron_variant	MODIFIER	LCORL	ENSBTAG00000046561	Transcript	ENSBTAT00000087353	protein_coding	0.00743996
6	37513645	738645	0.768276	6.96E-22	intron_variant	MODIFIER	LCORL	ENSBTAG00000046561	Transcript	ENSBTAT00000087353	protein_coding	0.00743996
6	37522190	738745	0.76838	6.96E-22	intron_variant	MODIFIER	LCORL	ENSBTAG00000046561	Transcript	ENSBTAT00000087353	protein_coding	0.00742317
6	37522580	738679	0.768311	6.96E-22	intron_variant	MODIFIER	LCORL	ENSBTAG00000046561	Transcript	ENSBTAT00000087353	protein_coding	0.00741757
6	37526812	722367	0.836009	5.59E-18	intron_variant	MODIFIER	LCORL	ENSBTAG00000046561	Transcript	ENSBTAT00000087353	protein_coding	0.0070201
6	37529800	729955	0.769894	2.51E-21	intron_variant	MODIFIER	LCORL	ENSBTAG00000046561	Transcript	ENSBTAT00000087353	protein_coding	0.00742876
6	37543134	730567	0.76804	1.87E-21	intron_variant	MODIFIER	LCORL	ENSBTAG00000046561	Transcript	ENSBTAT00000087353	protein_coding	0.00756872
6	37547826	730567	0.76804	1.87E-21	intron_variant	MODIFIER	LCORL	ENSBTAG00000046561	Transcript	ENSBTAT00000087353	protein_coding	0.00758551
6	37568581	729412	0.753834	3.81E-22	intergenic_variant	MODIFIER	NA	NA	NA	NA	NA	0.00779824
6	37569485	728466	0.752857	3.81E-22	intergenic_variant	MODIFIER	NA	NA	NA	NA	NA	0.00780944
6	37571208	728368	0.752756	3.81E-22	intergenic_variant	MODIFIER	NA	NA	NA	NA	NA	0.00782623
6	37573615	728206	0.766093	1.99E-21	intergenic_variant	MODIFIER	NA	NA	NA	NA	NA	0.00764149
6	37585527	731553	0.764845	1.13E-21	intergenic_variant	MODIFIER	NA	NA	NA	NA	NA	0.00765829
6	37591326	731356	0.76464	1.13E-21	intergenic_variant	MODIFIER	NA	NA	NA	NA	NA	0.00766389
6	37610136	714944	0.760415	5.35E-21	intergenic_variant	MODIFIER	NA	NA	NA	NA	NA	0.00768068
6	37614179	713417	0.758877	5.41E-21	intergenic_variant	MODIFIER	NA	NA	NA	NA	NA	0.00771987
6	37624003	713968	0.757656	4.37E-21	intergenic_variant	MODIFIER	NA	NA	NA	NA	NA	0.00775346
6	37627776	713744	0.757418	4.37E-21	intergenic_variant	MODIFIER	NA	NA	NA	NA	NA	0.00775346
6	37633434	712556	0.750788	2.29E-21	intergenic_variant	MODIFIER	NA	NA	NA	NA	NA	0.00782063
6	37637484	71262	0.750855	2.29E-21	intergenic_variant	MODIFIER	NA	NA	NA	NA	NA	0.00783183
6	37642775	699567	0.749289	9.97E-21	intergenic_variant	MODIFIER	NA	NA	NA	NA	NA	0.00785982
6	37669453	590948	0.7068	6.22E-17	intergenic_variant	MODIFIER	NA	NA	NA	NA	NA	0.0085316
6	37670519	590817	0.706643	6.22E-17	intergenic_variant	MODIFIER	NA	NA	NA	NA	NA	0.0085428
6	37675122	468961	0.631455	1.11E-13	intergenic_variant	MODIFIER	NA	NA	NA	NA	NA	0.00876113
6	37675400	429576	0.584143	1.92E-13	intergenic_variant	MODIFIER	NA	NA	NA	NA	NA	0.00882271
6	37679238	389687	0.546476	9.97E-13	intergenic_variant	MODIFIER	NA	NA	NA	NA	NA	0.00918099
6	37681968	393491	0.545095	5.25E-13	intergenic_variant	MODIFIER	NA	NA	NA	NA	NA	0.00924817
6	37684483	391109	0.543459	6.17E-13	intergenic_variant	MODIFIER	NA	NA	NA	NA	NA	0.00918659
6	37686668	380782	0.539577	1.70E-12	intergenic_variant	MODIFIER	NA	NA	NA	NA	NA	0.00950008
6	37687844	373801	0.540203	4.53E-12	intergenic_variant	MODIFIER	NA	NA	NA	NA	NA	0.00949449
6	37772675	419719	0.621828	1.48E-11	intergenic_variant	MODIFIER	NA	NA	NA	NA	NA	0.00802777
6	37773321	390026	0.589053	3.56E-11	intergenic_variant	MODIFIER	NA	NA	NA	NA	NA	0.00877232
6	37775491	380878	0.593864	1.42E-10	intergenic_variant	MODIFIER	NA	NA	NA	NA	NA	0.0113419
6	37775624	568094	0.686329	1.26E-16	intergenic_variant	MODIFIER	NA	NA	NA	NA	NA	0.00726642
6	37776401	634225	0.734553	5.92E-18	intergenic_variant	MODIFIER	NA	NA	NA	NA	NA	0.00657224
6	37776464	634235	0.734577	5.92E-18	intergenic_variant	MODIFIER	NA	NA	NA	NA	NA	0.00657224
6	37777029	646099	0.742756	3.36E-18	intergenic_variant	MODIFIER	NA	NA	NA	NA	NA	0.0064099
6	37777739	637552	0.738828	6.18E-18	intergenic_variant	MODIFIER	NA	NA	NA	NA	NA	0.00649387
6	37817575	10095	0.842666	4.53E-33	intergenic_variant	MODIFIER	NA	NA	NA	NA	NA	0.0064043
6	38328978	287531	0.456289	2.95E-10	intergenic_variant	MODIFIER	NA	NA	NA	NA	NA	0.0122936
6	38897122	549454	0.903548	1.19E-09	intergenic_variant	MODIFIER	NA	NA	NA	NA	NA	0.992084
6	38908137	593257	0.906158	5.87E-11	intergenic_variant	MODIFIER	NA	NA	NA	NA	NA	0.99228
6	38908860	585767	0.902831	8.69E-11	intergenic_variant	MODIFIER	NA	NA	NA	NA	NA	0.992241
6	39806965	584166	0.753751	9.18E-15	intron_variant	MODIFIER	SLIT2	ENSBTAG00000005108	Transcript	ENSBTAT00000061059	protein_coding	0.00851481
6	39807609	586049	0.756182	9.18E-15	intron_variant	MODIFIER	SLIT2	ENSBTAG00000005108	Transcript	ENSBTAT00000061059	protein_coding	0.00841404
6	39808818	583019	0.753564	1.02E-14	intron_variant	MODIFIER	SLIT2	ENSBTAG00000005108	Transcript	ENSBTAT00000061059	protein_coding	0.00845323
6	39809153	583212	0.753814	1.02E-14	intron_variant	MODIFIER	SLIT2	ENSBTAG00000005108	Transcript	ENSBTAT00000061059	protein_coding	0.00846442
6	39809279	586529	0.754408	7.56E-15	intron_variant	MODIFIER	SLIT2	ENSBTAG00000005108	Transcript	ENSBTAT00000061059	protein_coding	0.00847002
6	39810579	583185	0.753778	1.02E-14	intron_variant	MODIFIER	SLIT2	ENSBTAG00000005108	Transcript	ENSBTAT00000061059	protein_coding	0.00844763
6	39810732	586807	0.754765	7.56E-15	intron_variant	MODIFIER	SLIT2	ENSBTAG00000005108	Transcript	ENSBTAT00000061059	protein_coding	0.00844203
6	39811804	578204	0.751972	1.48E-14	intron_variant	MODIFIER	SLIT2	ENSBTAG00000005108	Transcript	ENSBTAT00000061059	protein_coding	0.00846442
6	39812186	570813	0.77258	1.49E-13	intron_variant	MODIFIER	SLIT2	ENSBTAG00000005108	Transcript	ENSBTAT00000061059	protein_coding	0.0082181
6	39812225	578149	0.751901	1.48E-14	intron_variant	MODIFIER	SLIT2	ENSBTAG00000005108	Transcript	ENSBTAT00000061059	protein_coding	0.00847562
6	39818147	577548	0.751119	1.48E-14	intron_variant	MODIFIER	SLIT2	ENSBTAG00000005108	Transcript	ENSBTAT00000061059	protein_coding	0.00847562
6	50432707	609784	102707	2.90E-09	downstream_gene_variant	MODIFIER	NA	ENSBTAG00000049001	Transcript	ENSBTAT00000082154	pseudogene	0.00542462
6	50439084	614559	103371	2.76E-09	intergenic_variant	MODIFIER	NA	NA	NA	NA	NA	0.00537424
6	50442602	61429	103326	2.76E-09	intergenic_variant	MODIFIER	NA	NA	NA	NA	NA	0.00539103
6	50443494	628382	102887	1.01E-09	intergenic_variant	MODIFIER	NA	NA	NA	NA	NA	0.00539103
6	50450574	627163	103557	1.39E-09	intergenic_variant	MODIFIER	NA	NA	NA	NA	NA	0.00535184
6	50453651	627025	103534	1.39E-09	intergenic_variant	MODIFIER	NA	NA	NA	NA	NA	0.00534065
6	50454140	626923	103517	1.39E-09	intergenic_variant	MODIFIER	NA	NA	NA	NA	NA	0.00534065
6	50456251	627684	104179	1.69E-09	intergenic_variant	MODIFIER	NA	NA	NA	NA	NA	0.00530706
6	50457397	626991	103529	1.39E-09	intergenic_variant	MODIFIER	NA	NA	NA	NA	NA	0.00533505
7	55800198	0.349453	0.0551257	2.31E-10	intergenic_variant	MODIFIER	NA	NA	NA	NA	NA	0.183043
7	55809700	0.363801	0.057305	2.17E-10	intergenic_variant	MODIFIER	NA	NA	NA	NA	NA	0.17801
7	56377862	0.440459	0.0630783	2.89E-12	intergenic_variant	MODIFIER	NA	NA	NA	NA	NA	0.163047
7	56378528	0.440384	0.0630772	2.92E-12	intergenic_variant	MODIFIER	NA	NA	NA	NA	NA	0.163119
7	56392857	0.438041	0.062745	2.92E-12	intergenic_variant	MODIFIER	NA	NA	NA	NA	NA	0.835291
7	56409500	0.448011	0.0631251	1.27E-12	intergenic_variant	MODIFIER	NA	NA	NA	NA	NA	0.163086
7	56711146	0.359125	0.058079	6.27E-10	intergenic_variant	MODIFIER	NA	NA	NA	NA	NA	0.17454
7	56927341	0.439259	0.0628869	2.85E-12	intergenic_variant	MODIFIER	NA	NA	NA	NA	NA	0.165913
7	56995949	0.444957	0.0630916	1.76E-12	intron_variant	MODIFIER	PRELID2	ENSBTAG00000044169	Transcript	ENSBTAT00000060989	protein_coding	0.165123
7	56995973	0.460975	0.0634875	3.85E-13	intron_variant	MODIFIER	PRELID2	ENSBTAG00000044169	Transcript	ENSBTAT00000060989	protein_coding	0.164205
7	56996434	0.399906	0.0585538	8.51E-12	intron_variant	MODIFIER	PRELID2	ENSBTAG00000044169	Transcript	ENSBTAT00000060989	protein_coding	0.820915
7	56996541	0.399942	0.058554	8.47E-12	intron_variant	MODIFIER	PRELID2	ENSBTAG00000044169	Transcript	ENSBTAT00000060989	protein_coding	0.178901
7	56996568	0.399945	0.0585541	8.47E-12	intron_variant	MODIFIER	PRELID2	ENSBTAG00000044169	Transcript	ENSBTAT00000060989	protein_coding	0.178901
7	56996693	0.399942	0.058554	8.47E-12	intron_variant	MODIFIER	PRELID2	ENSBTAG00000044169	Transcript	ENSBTAT00000060989	protein_coding	0.178929
7	56996888	0.399919	0.0585539	8.50E-12	intron_variant	MODIFIER	PRELID2	ENSBTAG00000044169	Transcript	ENSBTAT00000060989	protein_coding	0.820948
7	56996926	0.408876	0.059388	5.79E-12	intron_variant	MODIFIER	PRELID2	ENSBTAG00000044169	Transcript	ENSBTAT00000060989	protein_coding	0.177148
7	56996992	0.403852	0.058931	7.23E-12	intron_variant	MODIFIER	PRELID2	ENSBTAG00000044169	Transcript	ENSBTAT00000060989	protein_coding	0.177708
7	56997028	0.403861	0.058931	7.23E-12	intron_variant	MODIFIER	PRELID2	ENSBTAG00000044169	Transcript	ENSBTAT00000060989	protein_coding	0.177708
7	56997351	0.399914	0.0585538	8.50E-12	intron_variant	MODIFIER	PRELID2	ENSBTAG00000044169	Transcript	ENSBTAT00000060989	protein_coding	0.820948
7	56998202	0.399915	0.0585538	8.50E-12	intron_variant	MODIFIER	PRELID2	ENSBTAG00000044169	Transcript	ENSBTAT00000060989	protein_coding	0.820948
7	56998640	0.397284	0.0585338	1.14E-11	intron_variant	MODIFIER	PRELID2	ENSBTAG00000044169	Transcript	ENSBTAT00000060989	protein_coding	0.820881
7	56999097	0.399914	0.0585538	8.50E-12	intron_variant	MODIFIER	PRELID2	ENSBTAG00000044169	Transcript	ENSBTAT00000060989	protein_coding	0.820954
7	56999241	0.355141	0.0562914	2.81E-10	intron_variant	MODIFIER	PRELID2	ENSBTAG00000044169	Transcript	ENSBTAT00000060989	protein_coding	0.187662
7	56999636	0.399943	0.058554	8.47E-12	intron_variant	MODIFIER	PRELID2	ENSBTAG00000044169	Transcript	ENSBTAT00000060989	protein_coding	0.178895
7	56999662	0.398918	0.0585431	9.49E-12	intron_variant	MODIFIER	PRELID2	ENSBTAG00000044169	Transcript	ENSBTAT00000060989	protein_coding	0.178962
7	56999749	0.412156	0.0588511	2.50E-12	intron_variant	MODIFIER	PRELID2	ENSBTAG00000044169	Transcript	ENSBTAT00000060989	protein_coding	0.177932
7	57006431	0.408945	0.0586395	3.08E-12	intron_variant	MODIFIER	PRELID2	ENSBTAG00000044169	Transcript	ENSBTAT00000060989	protein_coding	0.178733
7	57008839	0.399922	0.0585549	8.50E-12	intron_variant	MODIFIER	PRELID2	ENSBTAG00000044169	Transcript	ENSBTAT00000060989	protein_coding	0.178912
7	57015190	0.467915	0.0641574	3.03E-13	intron_variant	MODIFIER	PRELID2	ENSBTAG00000044169	Transcript	ENSBTAT00000060989	protein_coding	0.16303
7	57018678	0.467933	0.0641574	3.02E-13	intron_variant	MODIFIER	PRELID2	ENSBTAG00000044169	Transcript	ENSBTAT00000060989	protein_coding	0.162968
7	57020416	0.467911	0.0641574	3.03E-13	intron_variant	MODIFIER	PRELID2	ENSBTAG00000044169	Transcript	ENSBTAT00000060989	protein_coding	0.163058
7	57023130	0.467918	0.0641574	3.03E-13	upstream_gene_variant	MODIFIER	PRELID2	ENSBTAG00000044169	Transcript	ENSBTAT00000060989	protein_coding	0.163035
7	57023990	0.467916	0.0641574	3.03E-13	upstream_gene_variant	MODIFIER	PRELID2	ENSBTAG00000044169	Transcript	ENSBTAT00000060989	protein_coding	0.163019
7	57039427	0.324046	0.0422434	1.71E-14	intergenic_variant	MODIFIER	NA	NA	NA	NA	NA	0.249768
7	57039880	0.324015	0.0422425	1.72E-14	intergenic_variant	MODIFIER	NA	NA	NA	NA	NA	0.249706
7	57052096	0.462578	0.063965	4.77E-13	intergenic_variant	MODIFIER	NA	NA	NA	NA	NA	0.836707
7	57062150	0.468952	0.0641588	2.69E-13	downstream_gene_variant	MODIFIER	GRXCR2	ENSBTAG00000035966	Transcript	ENSBTAT00000050462	protein_coding	0.163019
7	57064686	0.468959	0.0641588	2.68E-13	downstream_gene_variant	MODIFIER	GRXCR2	ENSBTAG00000035966	Transcript	ENSBTAT00000050462	protein_coding	0.163013
7	57174986	0.51409	0.0826868	5.06E-10	intron_variant	MODIFIER	SH3RF2	ENSBTAG00000006762	Transcript	ENSBTAT00000080432	protein_coding	0.124817
7	57196134	0.485705	0.0810448	2.06E-09	intron_variant	MODIFIER	SH3RF2	ENSBTAG00000006762	Transcript	ENSBTAT00000080432	protein_coding	0.126597
7	57217937	0.517574	0.082821	4.12E-10	intron_variant	MODIFIER	SH3RF2	ENSBTAG00000006762	Transcript	ENSBTAT00000080432	protein_coding	0.124833
7	57304791	0.504755	0.0827208	1.05E-09	intron_variant	MODIFIER	PLAC8L1	ENSBTAG00000044067	Transcript	ENSBTAT00000060982	protein_coding	0.124721
7	57394176	0.47784	0.0810713	3.77E-09	intron_variant	MODIFIER	LARS1	ENSBTAG00000006765	Transcript	ENSBTAT00000008902	protein_coding	0.126418
7	57425937	0.505857	0.0829592	1.08E-09	intron_variant	MODIFIER	RBM27	ENSBTAG00000011642	Transcript	ENSBTAT00000086468	protein_coding	0.124626
7	57485279	0.512294	0.0830829	7.00E-10	intergenic_variant	MODIFIER	NA	NA	NA	NA	NA	0.124621
7	57655946	0.506076	0.0830761	1.12E-09	intron_variant	MODIFIER	TCERG1	ENSBTAG00000003259	Transcript	ENSBTAT00000081222	protein_coding	0.124598
7	57928830	0.534405	0.0837414	1.75E-10	intron_variant	MODIFIER	PPP2R2B	ENSBTAG00000001862	Transcript	ENSBTAT00000083608	protein_coding	0.124531
7	57980312	0.533915	0.0837337	1.81E-10	intron_variant	MODIFIER	PPP2R2B	ENSBTAG00000001862	Transcript	ENSBTAT00000083608	protein_coding	0.124548
7	58032114	0.539738	0.0828354	7.23E-11	intron_variant	MODIFIER	PPP2R2B	ENSBTAG00000001862	Transcript	ENSBTAT00000079481	protein_coding	0.12597
7	58122045	0.505475	0.082358	8.38E-10	intron_variant	MODIFIER	PPP2R2B	ENSBTAG00000001862	Transcript	ENSBTAT00000079481	protein_coding	0.126798
7	58188995	0.545208	0.0838672	7.99E-11	intron_variant	MODIFIER	PPP2R2B	ENSBTAG00000001862	Transcript	ENSBTAT00000079481	protein_coding	0.124122
7	58207210	0.545189	0.0838673	8.00E-11	intron_variant	MODIFIER	PPP2R2B	ENSBTAG00000001862	Transcript	ENSBTAT00000079481	protein_coding	0.124145
7	58411262	0.537144	0.0850311	2.67E-10	intergenic_variant	MODIFIER	NA	NA	NA	NA	NA	0.123557
7	58582836	0.528599	0.0850456	5.12E-10	intron_variant	MODIFIER	STK32A	ENSBTAG00000000626	Transcript	ENSBTAT00000087426	protein_coding	0.119179
7	58582878	0.52265	0.0851437	8.33E-10	intron_variant	MODIFIER	STK32A	ENSBTAG00000000626	Transcript	ENSBTAT00000087426	protein_coding	0.119011
7	58841354	0.295435	0.0445358	3.27E-11	intron_variant	MODIFIER	JAKMIP2	ENSBTAG00000003349	Transcript	ENSBTAT00000082033	protein_coding	0.215966
7	58844237	0.300739	0.0443516	1.20E-11	intron_variant	MODIFIER	JAKMIP2	ENSBTAG00000003349	Transcript	ENSBTAT00000082033	protein_coding	0.217231
7	58845009	0.299113	0.0444851	1.77E-11	intron_variant	MODIFIER	JAKMIP2	ENSBTAG00000003349	Transcript	ENSBTAT00000082033	protein_coding	0.216319
7	60132211	0.710321	0.0742893	1.16E-21	intergenic_variant	MODIFIER	NA	NA	NA	NA	NA	0.13285
7	60132221	0.49827	0.0660242	4.46E-14	intergenic_variant	MODIFIER	NA	NA	NA	NA	NA	0.14857
7	60813316	0.689754	0.0907773	3.00E-14	downstream_gene_variant	MODIFIER	bta-mir-143	ENSBTAG00000030114	Transcript	ENSBTAT00000042493	miRNA	0.116106
7	60814666	0.688994	0.090773	3.19E-14	downstream_gene_variant	MODIFIER	bta-mir-143	ENSBTAG00000030114	Transcript	ENSBTAT00000042493	miRNA	0.116112
7	60815547	0.687787	0.0907513	3.49E-14	downstream_gene_variant	MODIFIER	bta-mir-143	ENSBTAG00000030114	Transcript	ENSBTAT00000042493	miRNA	0.116246
7	60816209	0.689123	0.0907752	3.16E-14	downstream_gene_variant	MODIFIER	bta-mir-143	ENSBTAG00000030114	Transcript	ENSBTAT00000042493	miRNA	0.116078
7	60816241	0.689204	0.0907766	3.14E-14	downstream_gene_variant	MODIFIER	bta-mir-143	ENSBTAG00000030114	Transcript	ENSBTAT00000042493	miRNA	0.116044
7	60818040	0.689743	0.0907771	3.00E-14	downstream_gene_variant	MODIFIER	bta-mir-145	ENSBTAG00000029857	Transcript	ENSBTAT00000042236	miRNA	0.1161
7	60819640	0.689747	0.0907772	3.00E-14	intergenic_variant	MODIFIER	NA	NA	NA	NA	NA	0.116089
7	60820710	0.689777	0.0907777	3.00E-14	intergenic_variant	MODIFIER	NA	NA	NA	NA	NA	0.1161
7	60820725	0.689781	0.0907778	2.99E-14	intergenic_variant	MODIFIER	NA	NA	NA	NA	NA	0.1161
7	60826168	0.693317	0.0929982	8.98E-14	intergenic_variant	MODIFIER	NA	NA	NA	NA	NA	0.887068
7	60829387	0.699429	0.0910612	1.58E-14	intergenic_variant	MODIFIER	NA	NA	NA	NA	NA	0.883894
7	60830090	0.699366	0.0910601	1.59E-14	intergenic_variant	MODIFIER	NA	NA	NA	NA	NA	0.88395
7	60830968	0.699476	0.091062	1.57E-14	intergenic_variant	MODIFIER	NA	NA	NA	NA	NA	0.883944
7	60834189	0.608643	0.0858115	1.31E-12	intergenic_variant	MODIFIER	NA	NA	NA	NA	NA	0.879695
7	60834719	0.697654	0.0909576	1.72E-14	intergenic_variant	MODIFIER	NA	NA	NA	NA	NA	0.883721
7	60835894	0.608999	0.0858112	1.28E-12	intergenic_variant	MODIFIER	NA	NA	NA	NA	NA	0.879751
7	60838417	0.608982	0.0858109	1.28E-12	intergenic_variant	MODIFIER	NA	NA	NA	NA	NA	0.879679
7	60843030	0.678409	0.0905353	6.72E-14	intergenic_variant	MODIFIER	NA	NA	NA	NA	NA	0.883469
7	60843579	0.685176	0.0906441	4.06E-14	intergenic_variant	MODIFIER	NA	NA	NA	NA	NA	0.883547
7	60852820	0.645141	0.0883042	2.75E-13	intergenic_variant	MODIFIER	NA	NA	NA	NA	NA	0.118424
7	60856351	0.678958	0.0905432	6.44E-14	downstream_gene_variant	MODIFIER	CSNK1A1	ENSBTAG00000005326	Transcript	ENSBTAT00000007007	protein_coding	0.116408
7	60864104	0.676862	0.090586	7.90E-14	intron_variant	MODIFIER	CSNK1A1	ENSBTAG00000005326	Transcript	ENSBTAT00000086663	protein_coding	0.883709
7	60870010	0.677345	0.0905428	7.38E-14	intron_variant	MODIFIER	CSNK1A1	ENSBTAG00000005326	Transcript	ENSBTAT00000086663	protein_coding	0.116391
7	60874598	0.677477	0.0905373	7.27E-14	intron_variant	MODIFIER	CSNK1A1	ENSBTAG00000005326	Transcript	ENSBTAT00000086663	protein_coding	0.883485
7	60883657	0.677603	0.0905396	7.21E-14	intron_variant	MODIFIER	CSNK1A1	ENSBTAG00000005326	Transcript	ENSBTAT00000086663	protein_coding	0.116414
7	60888809	0.677321	0.0905423	7.39E-14	intron_variant	MODIFIER	CSNK1A1	ENSBTAG00000005326	Transcript	ENSBTAT00000086663	protein_coding	0.11638
7	60895983	0.751689	0.0947008	2.06E-15	intron_variant	MODIFIER	CSNK1A1	ENSBTAG00000005326	Transcript	ENSBTAT00000086663	protein_coding	0.110715
7	60910765	0.631355	0.0894929	1.73E-12	upstream_gene_variant	MODIFIER	CSNK1A1	ENSBTAG00000005326	Transcript	ENSBTAT00000086663	protein_coding	0.117332
7	60924152	0.748555	0.0945377	2.41E-15	upstream_gene_variant	MODIFIER	ARHGEF37	ENSBTAG00000015419	Transcript	ENSBTAT00000020493	protein_coding	0.110816
7	60926085	0.631336	0.0894888	1.73E-12	upstream_gene_variant	MODIFIER	ARHGEF37	ENSBTAG00000015419	Transcript	ENSBTAT00000020493	protein_coding	0.882528
7	60927255	0.631441	0.0894916	1.72E-12	upstream_gene_variant	MODIFIER	ARHGEF37	ENSBTAG00000015419	Transcript	ENSBTAT00000020493	protein_coding	0.882534
7	61019461	0.755092	0.094509	1.35E-15	non_coding_transcript_exon_variant	MODIFIER	NA	ENSBTAG00000054248	Transcript	ENSBTAT00000079543	lncRNA	0.111073
7	61067391	0.771961	0.0950084	4.47E-16	intergenic_variant	MODIFIER	NA	NA	NA	NA	NA	0.111577
7	61074982	0.765137	0.0948743	7.34E-16	intron_variant	MODIFIER	PPARGC1B	ENSBTAG00000012943	Transcript	ENSBTAT00000068740	protein_coding	0.111286
7	61080008	0.619416	0.0865095	8.06E-13	intron_variant	MODIFIER	PPARGC1B	ENSBTAG00000012943	Transcript	ENSBTAT00000068740	protein_coding	0.881381
7	61081119	0.395142	0.0671952	4.09E-09	intron_variant	MODIFIER	PPARGC1B	ENSBTAG00000012943	Transcript	ENSBTAT00000068740	protein_coding	0.853099
7	61081169	0.647583	0.0873985	1.27E-13	intron_variant	MODIFIER	PPARGC1B	ENSBTAG00000012943	Transcript	ENSBTAT00000068740	protein_coding	0.118211
7	61081824	0.413957	0.0700388	3.41E-09	intron_variant	MODIFIER	PPARGC1B	ENSBTAG00000012943	Transcript	ENSBTAT00000068740	protein_coding	0.858635
7	61088258	0.453004	0.0604163	6.48E-14	intron_variant	MODIFIER	PPARGC1B	ENSBTAG00000012943	Transcript	ENSBTAT00000068740	protein_coding	0.84043
7	61089043	0.450603	0.0603964	8.60E-14	intron_variant	MODIFIER	PPARGC1B	ENSBTAG00000012943	Transcript	ENSBTAT00000068740	protein_coding	0.840441
7	61089047	0.450605	0.0603964	8.60E-14	intron_variant	MODIFIER	PPARGC1B	ENSBTAG00000012943	Transcript	ENSBTAT00000068740	protein_coding	0.840441
7	61094637	0.6298	0.0885343	1.13E-12	intron_variant	MODIFIER	PPARGC1B	ENSBTAG00000012943	Transcript	ENSBTAT00000068740	protein_coding	0.117444
7	61095538	0.625558	0.0865827	5.01E-13	intron_variant	MODIFIER	PPARGC1B	ENSBTAG00000012943	Transcript	ENSBTAT00000068740	protein_coding	0.881274
7	61095573	0.608397	0.0851261	8.87E-13	intron_variant	MODIFIER	PPARGC1B	ENSBTAG00000012943	Transcript	ENSBTAT00000068740	protein_coding	0.879824
7	61095643	0.783842	0.0952003	1.82E-16	intron_variant	MODIFIER	PPARGC1B	ENSBTAG00000012943	Transcript	ENSBTAT00000068740	protein_coding	0.111655
7	61100822	0.280316	0.0479307	4.96E-09	intron_variant	MODIFIER	PPARGC1B	ENSBTAG00000012943	Transcript	ENSBTAT00000068740	protein_coding	0.788087
7	61109056	0.654731	0.0874184	6.91E-14	intron_variant	MODIFIER	PPARGC1B	ENSBTAG00000012943	Transcript	ENSBTAT00000068740	protein_coding	0.118116
7	61118163	0.629836	0.0861603	2.67E-13	intron_variant	MODIFIER	PPARGC1B	ENSBTAG00000012943	Transcript	ENSBTAT00000068740	protein_coding	0.881235
7	61159196	0.792382	0.0958085	1.33E-16	intron_variant	MODIFIER	PPARGC1B	ENSBTAG00000012943	Transcript	ENSBTAT00000068740	protein_coding	0.111723
7	61255043	0.72183	0.0881007	2.54E-16	intron_variant	MODIFIER	PDE6A	ENSBTAG00000012945	Transcript	ENSBTAT00000077504	protein_coding	0.118009
7	61259116	0.740401	0.0876033	2.87E-17	intron_variant	MODIFIER	PDE6A	ENSBTAG00000012945	Transcript	ENSBTAT00000077504	protein_coding	0.882371
7	61266849	0.850899	0.0947603	2.72E-19	intron_variant	MODIFIER	PDE6A	ENSBTAG00000012945	Transcript	ENSBTAT00000077504	protein_coding	0.111661
7	61270358	0.865768	0.0952129	9.64E-20	upstream_gene_variant	MODIFIER	PDE6A	ENSBTAG00000012945	Transcript	ENSBTAT00000077504	protein_coding	0.111062
7	61275988	0.717205	0.0864278	1.06E-16	intergenic_variant	MODIFIER	NA	NA	NA	NA	NA	0.881229
7	61280045	0.815739	0.0938448	3.55E-18	intergenic_variant	MODIFIER	NA	NA	NA	NA	NA	0.11273
7	61294473	0.799367	0.0936547	1.40E-17	upstream_gene_variant	MODIFIER	SLC26A2	ENSBTAG00000014615	Transcript	ENSBTAT00000019462	protein_coding	0.11249
7	61296732	0.582535	0.0860412	1.28E-11	intron_variant	MODIFIER	SLC26A2	ENSBTAG00000014615	Transcript	ENSBTAT00000019462	protein_coding	0.119067
7	61310075	0.840146	0.0949817	9.12E-19	intergenic_variant	MODIFIER	NA	NA	NA	NA	NA	0.111359
7	61312741	0.630942	0.087873	6.96E-13	intergenic_variant	MODIFIER	NA	NA	NA	NA	NA	0.117427
7	61316346	0.844719	0.0949895	5.96E-19	intergenic_variant	MODIFIER	NA	NA	NA	NA	NA	0.111336
7	61317682	0.816861	0.0939048	3.35E-18	upstream_gene_variant	MODIFIER	HMGXB3	ENSBTAG00000012768	Transcript	ENSBTAT00000035157	protein_coding	0.88769
7	61338294	0.828178	0.0939439	1.19E-18	intron_variant	MODIFIER	HMGXB3	ENSBTAG00000012768	Transcript	ENSBTAT00000035157	protein_coding	0.887718
7	61363906	0.851821	0.0948587	2.71E-19	intron_variant	MODIFIER	HMGXB3	ENSBTAG00000012768	Transcript	ENSBTAT00000035157	protein_coding	0.11151
7	61366705	0.848041	0.0951391	4.94E-19	intron_variant	MODIFIER	HMGXB3	ENSBTAG00000012768	Transcript	ENSBTAT00000035157	protein_coding	0.111566
7	61370721	0.787639	0.0924315	1.58E-17	intron_variant	MODIFIER	HMGXB3	ENSBTAG00000012768	Transcript	ENSBTAT00000035157	protein_coding	0.886503
7	61379111	0.820931	0.0940905	2.66E-18	3_prime_UTR_variant	MODIFIER	HMGXB3	ENSBTAG00000012768	Transcript	ENSBTAT00000035157	protein_coding	0.887488
7	61389062	0.82409	0.0940751	1.95E-18	intron_variant	MODIFIER	CSF1R	ENSBTAG00000012771	Transcript	ENSBTAT00000016977	protein_coding	0.887455
7	61393745	0.814494	0.0942499	5.53E-18	intron_variant	MODIFIER	CSF1R	ENSBTAG00000012771	Transcript	ENSBTAT00000016977	protein_coding	0.112148
7	61394454	0.814423	0.0942491	5.56E-18	intron_variant	MODIFIER	CSF1R	ENSBTAG00000012771	Transcript	ENSBTAT00000016977	protein_coding	0.112154
7	61396982	0.814423	0.0942491	5.56E-18	intron_variant	MODIFIER	CSF1R	ENSBTAG00000012771	Transcript	ENSBTAT00000016977	protein_coding	0.11217
7	61397687	0.814353	0.0942418	5.57E-18	intron_variant	MODIFIER	CSF1R	ENSBTAG00000012771	Transcript	ENSBTAT00000016977	protein_coding	0.887796
7	61413310	0.809939	0.0941347	7.70E-18	upstream_gene_variant	MODIFIER	CSF1R	ENSBTAG00000012771	Transcript	ENSBTAT00000016977	protein_coding	0.112702
7	61414681	0.815552	0.0769904	3.21E-26	upstream_gene_variant	MODIFIER	CSF1R	ENSBTAG00000012771	Transcript	ENSBTAT00000016977	protein_coding	0.129956
7	61414682	0.814414	0.0769887	3.76E-26	upstream_gene_variant	MODIFIER	CSF1R	ENSBTAG00000012771	Transcript	ENSBTAT00000016977	protein_coding	0.129961
7	61414684	0.803955	0.0766302	9.47E-26	upstream_gene_variant	MODIFIER	CSF1R	ENSBTAG00000012771	Transcript	ENSBTAT00000016977	protein_coding	0.130404
7	61414702	0.829522	0.0721161	1.28E-30	upstream_gene_variant	MODIFIER	CSF1R	ENSBTAG00000012771	Transcript	ENSBTAT00000016977	protein_coding	0.137524
7	61416308	0.82537	0.0718412	1.50E-30	upstream_gene_variant	MODIFIER	CSF1R	ENSBTAG00000012771	Transcript	ENSBTAT00000016977	protein_coding	0.138504
7	61416434	0.82298	0.0717567	1.89E-30	upstream_gene_variant	MODIFIER	CSF1R	ENSBTAG00000012771	Transcript	ENSBTAT00000016977	protein_coding	0.138555
7	61432596	0.825856	0.0717521	1.18E-30	intergenic_variant	MODIFIER	NA	NA	NA	NA	NA	0.138611
7	61437044	0.84067	0.0725555	4.82E-31	intergenic_variant	MODIFIER	NA	NA	NA	NA	NA	0.137575
7	61442462	0.826234	0.0962852	9.40E-18	intergenic_variant	MODIFIER	NA	NA	NA	NA	NA	0.109931
7	61443055	0.767537	0.0709601	2.88E-27	intergenic_variant	MODIFIER	NA	NA	NA	NA	NA	0.13753
7	61446562	0.832833	0.0723932	1.26E-30	intergenic_variant	MODIFIER	NA	NA	NA	NA	NA	0.137944
7	61446669	0.820455	0.0718903	3.62E-30	intergenic_variant	MODIFIER	NA	NA	NA	NA	NA	0.13837
7	61452662	0.852234	0.0728646	1.33E-31	intergenic_variant	MODIFIER	NA	NA	NA	NA	NA	0.136864
7	61452951	0.818782	0.0718085	4.07E-30	intergenic_variant	MODIFIER	NA	NA	NA	NA	NA	0.861154
7	61455688	0.388068	0.0475473	3.30E-16	intergenic_variant	MODIFIER	NA	NA	NA	NA	NA	0.785915
7	61455724	0.342518	0.0450466	2.88E-14	intergenic_variant	MODIFIER	NA	NA	NA	NA	NA	0.774993
7	61455741	0.336627	0.0441015	2.29E-14	intergenic_variant	MODIFIER	NA	NA	NA	NA	NA	0.769406
7	61462073	0.823212	0.0717932	1.95E-30	intergenic_variant	MODIFIER	NA	NA	NA	NA	NA	0.138739
7	61463466	0.825865	0.0718145	1.32E-30	intergenic_variant	MODIFIER	NA	NA	NA	NA	NA	0.138661
7	61471275	0.862878	0.0730057	3.10E-32	downstream_gene_variant	MODIFIER	PDGFRB	ENSBTAG00000002804	Transcript	ENSBTAT00000086976	protein_coding	0.136718
7	61472115	0.819325	0.0709644	7.77E-31	downstream_gene_variant	MODIFIER	PDGFRB	ENSBTAG00000002804	Transcript	ENSBTAT00000086976	protein_coding	0.140391
7	61472906	0.805717	0.0705772	3.47E-30	downstream_gene_variant	MODIFIER	PDGFRB	ENSBTAG00000002804	Transcript	ENSBTAT00000086976	protein_coding	0.140917
7	61474220	0.80367	0.0704936	4.15E-30	downstream_gene_variant	MODIFIER	PDGFRB	ENSBTAG00000002804	Transcript	ENSBTAT00000086976	protein_coding	0.141219
7	61474275	0.801895	0.0704917	5.52E-30	downstream_gene_variant	MODIFIER	PDGFRB	ENSBTAG00000002804	Transcript	ENSBTAT00000086976	protein_coding	0.141202
7	61474835	0.803101	0.0705378	4.94E-30	3_prime_UTR_variant	MODIFIER	PDGFRB	ENSBTAG00000002804	Transcript	ENSBTAT00000086976	protein_coding	0.140581
7	61476618	0.799234	0.0704327	7.63E-30	intron_variant	MODIFIER	PDGFRB	ENSBTAG00000002804	Transcript	ENSBTAT00000086976	protein_coding	0.140671
7	61479197	0.857483	0.072912	6.23E-32	intron_variant	MODIFIER	PDGFRB	ENSBTAG00000002804	Transcript	ENSBTAT00000086976	protein_coding	0.136394
7	61479458	0.850997	0.0728351	1.54E-31	intron_variant	MODIFIER	PDGFRB	ENSBTAG00000002804	Transcript	ENSBTAT00000086976	protein_coding	0.136506
7	61483377	0.803365	0.0705362	4.72E-30	intron_variant	MODIFIER	PDGFRB	ENSBTAG00000002804	Transcript	ENSBTAT00000086976	protein_coding	0.140766
7	61485334	0.805231	0.0705238	3.41E-30	intron_variant	MODIFIER	PDGFRB	ENSBTAG00000002804	Transcript	ENSBTAT00000086976	protein_coding	0.140839
7	61486180	0.861161	0.0730323	4.32E-32	intron_variant	MODIFIER	PDGFRB	ENSBTAG00000002804	Transcript	ENSBTAT00000086976	protein_coding	0.13631
7	61486755	0.863674	0.073152	3.61E-32	intron_variant	MODIFIER	PDGFRB	ENSBTAG00000002804	Transcript	ENSBTAT00000086976	protein_coding	0.136108
7	61490881	0.863866	0.0730636	2.95E-32	intron_variant	MODIFIER	PDGFRB	ENSBTAG00000002804	Transcript	ENSBTAT00000086976	protein_coding	0.136136
7	61568757	0.418337	0.0462586	1.52E-19	downstream_gene_variant	MODIFIER	SLC6A7	ENSBTAG00000000910	Transcript	ENSBTAT00000035184	protein_coding	0.217002
7	61587747	0.389871	0.0449247	4.02E-18	intron_variant	MODIFIER	CAMK2A	ENSBTAG00000020087	Transcript	ENSBTAT00000086523	protein_coding	0.226239
7	61648112	0.787612	0.0587039	4.83E-41	missense_variant	MODERATE	ARSI	ENSBTAG00000012834	Transcript	ENSBTAT00000017050	protein_coding	0.167363
7	61762175	0.356934	0.0449896	2.13E-15	intron_variant	MODIFIER	RPS14	ENSBTAG00000008570	Transcript	ENSBTAT00000042874	protein_coding	0.233136
7	61763251	0.315694	0.0436859	4.96E-13	intron_variant	MODIFIER	RPS14	ENSBTAG00000008570	Transcript	ENSBTAT00000042874	protein_coding	0.239361
7	61763728	0.293512	0.0431964	1.08E-11	intron_variant	MODIFIER	RPS14	ENSBTAG00000008570	Transcript	ENSBTAT00000042874	protein_coding	0.242137
7	61768049	0.309907	0.0435333	1.09E-12	intron_variant	MODIFIER	RPS14	ENSBTAG00000008570	Transcript	ENSBTAT00000042874	protein_coding	0.75976
7	61768894	0.314561	0.0438988	7.75E-13	intron_variant	MODIFIER	RPS14	ENSBTAG00000008570	Transcript	ENSBTAT00000042874	protein_coding	0.237866
7	61769960	0.354739	0.0449846	3.13E-15	downstream_gene_variant	MODIFIER	RPS14	ENSBTAG00000008570	Transcript	ENSBTAT00000079874	protein_coding	0.233158
7	61771531	0.309013	0.0435502	1.29E-12	downstream_gene_variant	MODIFIER	RPS14	ENSBTAG00000008570	Transcript	ENSBTAT00000079874	protein_coding	0.759693
7	61771890	0.353832	0.044982	3.66E-15	downstream_gene_variant	MODIFIER	RPS14	ENSBTAG00000008570	Transcript	ENSBTAT00000079874	protein_coding	0.233225
7	61774917	0.342361	0.0454175	4.77E-14	3_prime_UTR_variant	MODIFIER	RPS14	ENSBTAG00000008570	Transcript	ENSBTAT00000079874	protein_coding	0.770912
7	61775013	0.325405	0.0449236	4.37E-13	3_prime_UTR_variant	MODIFIER	RPS14	ENSBTAG00000008570	Transcript	ENSBTAT00000079874	protein_coding	0.768505
7	61775915	0.339425	0.0454306	7.94E-14	intron_variant	MODIFIER	RPS14	ENSBTAG00000008570	Transcript	ENSBTAT00000079874	protein_coding	0.770867
7	61777495	0.393088	0.046679	3.73E-17	intron_variant	MODIFIER	RPS14	ENSBTAG00000008570	Transcript	ENSBTAT00000079874	protein_coding	0.223904
7	61777990	0.219887	0.0371703	3.31E-09	5_prime_UTR_variant	MODIFIER	RPS14	ENSBTAG00000008570	Transcript	ENSBTAT00000079874	protein_coding	0.303768
7	61780138	0.398604	0.0468393	1.74E-17	NA	NA	NA	NA	NA	NA	NA	0.776443
7	61784493	0.400738	0.0469239	1.34E-17	intergenic_variant	MODIFIER	NA	NA	NA	NA	NA	0.222572
7	61786593	0.397946	0.0469352	2.28E-17	intergenic_variant	MODIFIER	NA	NA	NA	NA	NA	0.222633
7	61789392	0.432731	0.0478713	1.57E-19	intergenic_variant	MODIFIER	NA	NA	NA	NA	NA	0.218004
7	61789984	0.397552	0.0468747	2.23E-17	intergenic_variant	MODIFIER	NA	NA	NA	NA	NA	0.222779
7	61791255	0.390602	0.0466307	5.45E-17	intergenic_variant	MODIFIER	NA	NA	NA	NA	NA	0.223983
7	61791394	0.397528	0.0468791	2.25E-17	intergenic_variant	MODIFIER	NA	NA	NA	NA	NA	0.222841
7	61791603	0.390128	0.0466381	6.01E-17	intergenic_variant	MODIFIER	NA	NA	NA	NA	NA	0.224016
7	61791716	0.392505	0.0466879	4.21E-17	intergenic_variant	MODIFIER	NA	NA	NA	NA	NA	0.223641
7	61793039	0.397658	0.0468665	2.16E-17	intergenic_variant	MODIFIER	NA	NA	NA	NA	NA	0.22274
7	61793880	0.397806	0.0468769	2.14E-17	intergenic_variant	MODIFIER	NA	NA	NA	NA	NA	0.222729
7	61795904	0.397699	0.0468768	2.18E-17	intergenic_variant	MODIFIER	NA	NA	NA	NA	NA	0.222941
7	61800113	0.398291	0.0468771	1.95E-17	intergenic_variant	MODIFIER	NA	NA	NA	NA	NA	0.222846
7	61800986	0.389642	0.0465992	6.19E-17	intergenic_variant	MODIFIER	NA	NA	NA	NA	NA	0.224386
7	61812411	0.394313	0.04686	3.94E-17	upstream_gene_variant	MODIFIER	NDST1	ENSBTAG00000001692	Transcript	ENSBTAT00000073906	protein_coding	0.222924
7	61813848	0.386263	0.046636	1.21E-16	upstream_gene_variant	MODIFIER	NDST1	ENSBTAG00000001692	Transcript	ENSBTAT00000073906	protein_coding	0.224089
7	61817385	0.35113	0.044925	5.46E-15	intron_variant	MODIFIER	NDST1	ENSBTAG00000001692	Transcript	ENSBTAT00000073906	protein_coding	0.233606
7	61819779	0.396589	0.0469485	2.98E-17	intron_variant	MODIFIER	NDST1	ENSBTAG00000001692	Transcript	ENSBTAT00000073906	protein_coding	0.222516
7	61820749	0.275957	0.0395972	3.19E-12	intron_variant	MODIFIER	NDST1	ENSBTAG00000001692	Transcript	ENSBTAT00000073906	protein_coding	0.270873
7	61821350	0.278426	0.0396024	2.06E-12	intron_variant	MODIFIER	NDST1	ENSBTAG00000001692	Transcript	ENSBTAT00000073906	protein_coding	0.270834
7	61827360	0.289047	0.0401159	5.79E-13	intron_variant	MODIFIER	NDST1	ENSBTAG00000001692	Transcript	ENSBTAT00000073906	protein_coding	0.266064
7	61827521	0.682336	0.0553278	6.05E-35	intron_variant	MODIFIER	NDST1	ENSBTAG00000001692	Transcript	ENSBTAT00000073906	protein_coding	0.179763
7	61828471	0.888258	0.061828	8.38E-47	intron_variant	MODIFIER	NDST1	ENSBTAG00000001692	Transcript	ENSBTAT00000073906	protein_coding	0.158993
7	61829987	0.278602	0.0395927	1.97E-12	intron_variant	MODIFIER	NDST1	ENSBTAG00000001692	Transcript	ENSBTAT00000073906	protein_coding	0.270884
7	61830186	0.27931	0.0395166	1.57E-12	intron_variant	MODIFIER	NDST1	ENSBTAG00000001692	Transcript	ENSBTAT00000073906	protein_coding	0.271321
7	61834177	0.277615	0.0395415	2.21E-12	intron_variant	MODIFIER	NDST1	ENSBTAG00000001692	Transcript	ENSBTAT00000073906	protein_coding	0.271242
7	61834710	0.278083	0.0395863	2.14E-12	intron_variant	MODIFIER	NDST1	ENSBTAG00000001692	Transcript	ENSBTAT00000073906	protein_coding	0.270906
7	61838764	0.276148	0.0395875	3.05E-12	intron_variant	MODIFIER	NDST1	ENSBTAG00000001692	Transcript	ENSBTAT00000073906	protein_coding	0.270895
7	61839740	0.397722	0.0469746	2.52E-17	intron_variant	MODIFIER	NDST1	ENSBTAG00000001692	Transcript	ENSBTAT00000073906	protein_coding	0.222673
7	61900776	0.265547	0.0435353	1.06E-09	downstream_gene_variant	MODIFIER	NDST1	ENSBTAG00000001692	Transcript	ENSBTAT00000016824	protein_coding	0.252388
7	61919623	0.401653	0.0674128	2.55E-09	intergenic_variant	MODIFIER	NA	NA	NA	NA	NA	0.844584
7	61920632	0.544133	0.0727725	7.59E-14	intergenic_variant	MODIFIER	NA	NA	NA	NA	NA	0.147624
7	61923991	0.518283	0.0716335	4.65E-13	intergenic_variant	MODIFIER	NA	NA	NA	NA	NA	0.149376
7	61931839	0.47623	0.070421	1.36E-11	intergenic_variant	MODIFIER	NA	NA	NA	NA	NA	0.151195
7	61934501	0.484704	0.070609	6.67E-12	intergenic_variant	MODIFIER	NA	NA	NA	NA	NA	0.150708
7	61937633	0.481105	0.0705575	9.19E-12	intergenic_variant	MODIFIER	NA	NA	NA	NA	NA	0.150619
7	61937635	0.481105	0.0705575	9.19E-12	intergenic_variant	MODIFIER	NA	NA	NA	NA	NA	0.150619
7	61939650	0.480422	0.0704955	9.43E-12	intergenic_variant	MODIFIER	NA	NA	NA	NA	NA	0.150882
7	61952200	0.472205	0.070304	1.86E-11	intergenic_variant	MODIFIER	NA	NA	NA	NA	NA	0.848502
7	61959960	0.539382	0.0727093	1.19E-13	intergenic_variant	MODIFIER	NA	NA	NA	NA	NA	0.147741
7	61960980	0.513	0.0715059	7.27E-13	intergenic_variant	MODIFIER	NA	NA	NA	NA	NA	0.149477
7	61971513	0.469131	0.0702682	2.45E-11	upstream_gene_variant	MODIFIER	SYNPO	ENSBTAG00000013744	Transcript	ENSBTAT00000018267	protein_coding	0.848547
7	61974236	0.469139	0.0702683	2.45E-11	intron_variant	MODIFIER	SYNPO	ENSBTAG00000013744	Transcript	ENSBTAT00000018267	protein_coding	0.848553
7	61983839	0.511934	0.0715079	8.12E-13	intron_variant	MODIFIER	SYNPO	ENSBTAG00000013744	Transcript	ENSBTAT00000018267	protein_coding	0.14946
7	61996857	0.544078	0.0724846	6.09E-14	intron_variant	MODIFIER	SYNPO	ENSBTAG00000013744	Transcript	ENSBTAT00000068934	protein_coding	0.851772
7	62006790	0.512838	0.0715099	7.41E-13	intron_variant	MODIFIER	SYNPO	ENSBTAG00000013744	Transcript	ENSBTAT00000068934	protein_coding	0.149449
7	62009302	0.510858	0.0715108	9.08E-13	intron_variant	MODIFIER	SYNPO	ENSBTAG00000013744	Transcript	ENSBTAT00000068934	protein_coding	0.149437
7	62012427	0.51077	0.0715075	9.14E-13	intron_variant	MODIFIER	SYNPO	ENSBTAG00000013744	Transcript	ENSBTAT00000068934	protein_coding	0.149331
7	62030488	0.583926	0.0750749	7.37E-15	upstream_gene_variant	MODIFIER	MYOZ3	ENSBTAG00000025136	Transcript	ENSBTAT00000035177	protein_coding	0.136326
7	62032675	0.595148	0.074586	1.47E-15	intron_variant	MODIFIER	MYOZ3	ENSBTAG00000025136	Transcript	ENSBTAT00000035177	protein_coding	0.862201
7	62040172	0.596202	0.0747625	1.53E-15	intron_variant	MODIFIER	MYOZ3	ENSBTAG00000025136	Transcript	ENSBTAT00000035177	protein_coding	0.137317
7	62065937	0.552024	0.0729544	3.83E-14	upstream_gene_variant	MODIFIER	bta-mir-11992	ENSBTAG00000053108	Transcript	ENSBTAT00000074625	miRNA	0.146269
7	62213525	0.513789	0.0730738	2.05E-12	intergenic_variant	MODIFIER	NA	NA	NA	NA	NA	0.146633
7	62230458	0.513767	0.0730738	2.05E-12	downstream_gene_variant	MODIFIER	ZNF300	ENSBTAG00000025124	Transcript	ENSBTAT00000035145	protein_coding	0.146661
7	62314189	0.486348	0.0743285	6.02E-11	intron_variant	MODIFIER	TNIP1	ENSBTAG00000012671	Transcript	ENSBTAT00000042864	protein_coding	0.146834
7	62314190	0.486348	0.0743285	6.02E-11	intron_variant	MODIFIER	TNIP1	ENSBTAG00000012671	Transcript	ENSBTAT00000042864	protein_coding	0.146834
7	62499695	0.514163	0.0744969	5.13E-12	intron_variant	MODIFIER	GM2A	ENSBTAG00000021829	Transcript	ENSBTAT00000029099	protein_coding	0.144013
7	62613423	0.459158	0.077504	3.14E-09	intergenic_variant	MODIFIER	NA	NA	NA	NA	NA	0.863181
7	62615074	0.455957	0.0776091	4.23E-09	intergenic_variant	MODIFIER	NA	NA	NA	NA	NA	0.863562
7	62622626	0.454551	0.0774483	4.38E-09	intergenic_variant	MODIFIER	NA	NA	NA	NA	NA	0.86322
7	62622793	0.408663	0.0659244	5.68E-10	intergenic_variant	MODIFIER	NA	NA	NA	NA	NA	0.84413
7	62622814	0.408669	0.0659246	5.68E-10	intergenic_variant	MODIFIER	NA	NA	NA	NA	NA	0.844142
7	62622894	0.408658	0.0659243	5.69E-10	intergenic_variant	MODIFIER	NA	NA	NA	NA	NA	0.844086
7	62622906	0.407003	0.0658823	6.50E-10	intergenic_variant	MODIFIER	NA	NA	NA	NA	NA	0.84408
7	62622987	0.406034	0.0656914	6.37E-10	intergenic_variant	MODIFIER	NA	NA	NA	NA	NA	0.843587
7	62623019	0.414755	0.065791	2.90E-10	intergenic_variant	MODIFIER	NA	NA	NA	NA	NA	0.843951
7	62623086	0.37847	0.0633319	2.29E-09	intergenic_variant	MODIFIER	NA	NA	NA	NA	NA	0.839876
7	62623160	0.430444	0.0698054	6.99E-10	intergenic_variant	MODIFIER	NA	NA	NA	NA	NA	0.851223
7	62623695	0.463501	0.0770326	1.78E-09	intergenic_variant	MODIFIER	NA	NA	NA	NA	NA	0.139058
7	62628456	0.452035	0.0768548	4.06E-09	intergenic_variant	MODIFIER	NA	NA	NA	NA	NA	0.139215
7	62946739	0.574918	0.0908433	2.47E-10	NA	NA	NA	NA	NA	NA	NA	0.114482
7	62946740	0.510377	0.0860809	3.05E-09	intron_variant	MODIFIER	ATOX1	ENSBTAG00000008340	Transcript	ENSBTAT00000010982	protein_coding	0.119795
7	62946742	0.595676	0.0928361	1.40E-10	NA	NA	NA	NA	NA	NA	NA	0.112965
7	63262326	0.613783	0.0945805	8.61E-11	intergenic_variant	MODIFIER	NA	NA	NA	NA	NA	0.112831
7	65115618	0.323472	0.0549573	3.96E-09	intron_variant	MODIFIER	GRIA1	ENSBTAG00000005800	Transcript	ENSBTAT00000082647	protein_coding	0.198136
7	67012962	0.793296	0.126145	3.20E-10	NA	NA	NA	NA	NA	NA	NA	0.0769692

## Sheet: Table_9
Chr	bp	b	se	p	Consequence	IMPACT	SYMBOL	Gene	Feature_type	Feature	BIOTYPE	Freq
1	56872154	111565	0.186422	2.17E-09	missense_variant	MODERATE	TMPRSS7	ENSBTAG00000015065	Transcript	ENSBTAT00000020053	protein_coding	0.0649726
1	56950797	109105	0.185042	3.72E-09	intergenic_variant	MODIFIER	NA	NA	NA	NA	NA	0.0649561
1	57139633	107316	0.181154	3.14E-09	intron_variant	MODIFIER	CD200	ENSBTAG00000033319	Transcript	ENSBTAT00000027169	protein_coding	0.065501
1	57156419	107312	0.181155	3.15E-09	intergenic_variant	MODIFIER	NA	NA	NA	NA	NA	0.065501
1	57221973	107099	0.18115	3.38E-09	intergenic_variant	MODIFIER	NA	NA	NA	NA	NA	0.0655835
1	57228247	111386	0.186713	2.44E-09	downstream_gene_variant	MODIFIER	BTLA	ENSBTAG00000011871	Transcript	ENSBTAT00000015755	protein_coding	0.0647745
1	57237921	1071	0.18115	3.37E-09	intron_variant	MODIFIER	BTLA	ENSBTAG00000011871	Transcript	ENSBTAT00000015755	protein_coding	0.0655918
1	57240926	107094	0.181151	3.38E-09	intron_variant	MODIFIER	BTLA	ENSBTAG00000011871	Transcript	ENSBTAT00000015755	protein_coding	0.065567
1	57504500	116425	0.19011	9.12E-10	intergenic_variant	MODIFIER	NA	NA	NA	NA	NA	0.0646506
1	58005014	115364	0.188673	9.69E-10	splice_donor_variant	HIGH	BOC	ENSBTAG00000013909	Transcript	ENSBTAT00000018474	protein_coding	0.0644855
1	58029712	116089	0.188471	7.30E-10	downstream_gene_variant	MODIFIER	NA	ENSBTAG00000050116	Transcript	ENSBTAT00000063957	protein_coding	0.0645103
1	58210724	114217	0.19248	2.96E-09	intergenic_variant	MODIFIER	NA	NA	NA	NA	NA	0.0642296
1	58242769	11422	0.192479	2.95E-09	intron_variant	MODIFIER	SIDT1	ENSBTAG00000013292	Transcript	ENSBTAT00000017678	protein_coding	0.0642378
1	58299949	11453	0.192501	2.69E-09	intron_variant	MODIFIER	SIDT1	ENSBTAG00000013292	Transcript	ENSBTAT00000017678	protein_coding	0.064147
13	44185160	143249	0.244615	4.74E-09	intergenic_variant	MODIFIER	NA	NA	NA	NA	NA	0.0532329
13	44185782	143249	0.244615	4.74E-09	intergenic_variant	MODIFIER	NA	NA	NA	NA	NA	0.0532329
13	44190625	160512	0.25822	5.10E-10	intergenic_variant	MODIFIER	NA	NA	NA	NA	NA	0.0523826
13	44193232	160511	0.258219	5.10E-10	intergenic_variant	MODIFIER	NA	NA	NA	NA	NA	0.0523909
13	44208155	160581	0.258236	5.02E-10	intergenic_variant	MODIFIER	NA	NA	NA	NA	NA	0.0523826
13	44214780	160111	0.25827	5.67E-10	intergenic_variant	MODIFIER	NA	NA	NA	NA	NA	0.0523661
13	44224807	141421	0.231011	9.25E-10	intergenic_variant	MODIFIER	NA	NA	NA	NA	NA	0.054752
13	44224882	141421	0.231011	9.25E-10	intergenic_variant	MODIFIER	NA	NA	NA	NA	NA	0.054752
13	44225256	136257	0.224493	1.28E-09	intergenic_variant	MODIFIER	NA	NA	NA	NA	NA	0.0549666
13	44225469	141901	0.231018	8.13E-10	intergenic_variant	MODIFIER	NA	NA	NA	NA	NA	0.0547437
13	44225826	141748	0.232411	1.07E-09	intergenic_variant	MODIFIER	NA	NA	NA	NA	NA	0.053976
13	44225834	141748	0.232411	1.07E-09	intergenic_variant	MODIFIER	NA	NA	NA	NA	NA	0.053976
13	44225856	141748	0.232411	1.07E-09	intergenic_variant	MODIFIER	NA	NA	NA	NA	NA	0.053976
13	44225898	160339	0.25826	5.35E-10	intergenic_variant	MODIFIER	NA	NA	NA	NA	NA	0.0523909
13	44225902	141735	0.23257	1.10E-09	intergenic_variant	MODIFIER	NA	NA	NA	NA	NA	0.0538108
13	44226046	141855	0.23119	8.47E-10	intergenic_variant	MODIFIER	NA	NA	NA	NA	NA	0.0545704
13	44226074	141992	0.231188	8.16E-10	intergenic_variant	MODIFIER	NA	NA	NA	NA	NA	0.0545869
13	44226237	142217	0.230968	7.39E-10	intergenic_variant	MODIFIER	NA	NA	NA	NA	NA	0.0547685
13	44226340	142217	0.230968	7.39E-10	intergenic_variant	MODIFIER	NA	NA	NA	NA	NA	0.0547685
13	44226344	142217	0.230968	7.39E-10	intergenic_variant	MODIFIER	NA	NA	NA	NA	NA	0.0547685
13	44226797	142217	0.230968	7.39E-10	intergenic_variant	MODIFIER	NA	NA	NA	NA	NA	0.0547685
13	44298070	0.663582	0.110953	2.22E-09	intergenic_variant	MODIFIER	NA	NA	NA	NA	NA	0.098012
13	44366655	15871	0.258122	7.82E-10	intergenic_variant	MODIFIER	NA	NA	NA	NA	NA	0.0526303
13	45048479	153533	0.24426	3.27E-10	intergenic_variant	MODIFIER	NA	NA	NA	NA	NA	0.0538604
13	45062530	151881	0.244008	4.83E-10	intergenic_variant	MODIFIER	NA	NA	NA	NA	NA	0.0531669
13	45063504	153896	0.244263	2.97E-10	intergenic_variant	MODIFIER	NA	NA	NA	NA	NA	0.0538521
13	45071647	152611	0.240667	2.28E-10	intergenic_variant	MODIFIER	NA	NA	NA	NA	NA	0.053365
13	45092075	15282	0.244464	4.07E-10	intron_variant	MODIFIER	PITRM1	ENSBTAG00000002685	Transcript	ENSBTAT00000046212	protein_coding	0.0532742
13	45100771	153793	0.244238	3.04E-10	intron_variant	MODIFIER	PITRM1	ENSBTAG00000002685	Transcript	ENSBTAT00000046212	protein_coding	0.0538686
13	45202848	152237	0.248364	8.81E-10	intergenic_variant	MODIFIER	NA	NA	NA	NA	NA	0.0533568
13	45230567	15323	0.24872	7.24E-10	intergenic_variant	MODIFIER	NA	NA	NA	NA	NA	0.0523991
13	45237088	15332	0.24873	7.09E-10	intergenic_variant	MODIFIER	NA	NA	NA	NA	NA	0.0523743
13	45462569	18604	0.257504	5.02E-13	intergenic_variant	MODIFIER	NA	NA	NA	NA	NA	0.0520028
13	45476445	186006	0.257494	5.06E-13	intergenic_variant	MODIFIER	NA	NA	NA	NA	NA	0.0520194
13	45553867	181252	0.257411	1.90E-12	intergenic_variant	MODIFIER	NA	NA	NA	NA	NA	0.0521597
13	45585695	181271	0.257426	1.90E-12	intergenic_variant	MODIFIER	NA	NA	NA	NA	NA	0.0521432
13	45612159	138986	0.225305	6.88E-10	intergenic_variant	MODIFIER	NA	NA	NA	NA	NA	0.0572865
13	45613553	138986	0.225305	6.88E-10	intergenic_variant	MODIFIER	NA	NA	NA	NA	NA	0.0572865
13	45622084	139569	0.219235	1.94E-10	intergenic_variant	MODIFIER	NA	NA	NA	NA	NA	0.0575259
13	45622110	139569	0.219235	1.94E-10	intergenic_variant	MODIFIER	NA	NA	NA	NA	NA	0.0575259
13	45622287	189409	0.262113	4.97E-13	intergenic_variant	MODIFIER	NA	NA	NA	NA	NA	0.0522423
13	45712246	188745	0.262211	6.10E-13	intergenic_variant	MODIFIER	NA	NA	NA	NA	NA	0.0521432
13	45762027	194738	0.267462	3.31E-13	intergenic_variant	MODIFIER	NA	NA	NA	NA	NA	0.052168
13	45781975	189528	0.258034	2.06E-13	intergenic_variant	MODIFIER	NA	NA	NA	NA	NA	0.0526963
13	45850703	189329	0.258048	2.18E-13	intergenic_variant	MODIFIER	NA	NA	NA	NA	NA	0.0526138
13	45995474	165347	0.237804	3.57E-12	intergenic_variant	MODIFIER	NA	NA	NA	NA	NA	0.0550905
13	46086445	17485	0.258315	1.30E-11	intron_variant	MODIFIER	ADARB2	ENSBTAG00000014194	Transcript	ENSBTAT00000018870	protein_coding	0.0518377
13	46294804	170295	0.24517	3.76E-12	intron_variant	MODIFIER	WDR37	ENSBTAG00000000683	Transcript	ENSBTAT00000000906	protein_coding	0.05514
13	46518055	168106	0.242841	4.44E-12	intergenic_variant	MODIFIER	NA	NA	NA	NA	NA	0.057303
13	46544750	169172	0.242877	3.28E-12	intron_variant	MODIFIER	DIP2C	ENSBTAG00000006531	Transcript	ENSBTAT00000015282	protein_coding	0.0572948
13	46608298	169401	0.243045	3.17E-12	intron_variant	MODIFIER	DIP2C	ENSBTAG00000006531	Transcript	ENSBTAT00000015282	protein_coding	0.0572948
13	46680990	192482	0.252054	2.23E-14	intron_variant	MODIFIER	DIP2C	ENSBTAG00000006531	Transcript	ENSBTAT00000015282	protein_coding	0.0550657
13	46708793	169548	0.239443	1.43E-12	intron_variant	MODIFIER	DIP2C	ENSBTAG00000006531	Transcript	ENSBTAT00000015282	protein_coding	0.0572948
13	46769399	170247	0.239427	1.16E-12	intron_variant	MODIFIER	DIP2C	ENSBTAG00000006531	Transcript	ENSBTAT00000015282	protein_coding	0.0573113
13	46793168	170188	0.239456	1.18E-12	intron_variant	MODIFIER	DIP2C	ENSBTAG00000006531	Transcript	ENSBTAT00000015282	protein_coding	0.0573113
13	46808920	169622	0.239436	1.40E-12	intron_variant	MODIFIER	DIP2C	ENSBTAG00000006531	Transcript	ENSBTAT00000015282	protein_coding	0.057336
13	46824557	169628	0.23944	1.40E-12	intergenic_variant	MODIFIER	NA	NA	NA	NA	NA	0.0573195
13	46826433	169628	0.23944	1.40E-12	intergenic_variant	MODIFIER	NA	NA	NA	NA	NA	0.0573195
13	46829178	169628	0.23944	1.40E-12	intergenic_variant	MODIFIER	NA	NA	NA	NA	NA	0.0573195
13	46829420	169628	0.23944	1.40E-12	intergenic_variant	MODIFIER	NA	NA	NA	NA	NA	0.0573195
13	46829837	16967	0.239414	1.37E-12	intergenic_variant	MODIFIER	NA	NA	NA	NA	NA	0.0573278
13	46830605	16967	0.239414	1.37E-12	intergenic_variant	MODIFIER	NA	NA	NA	NA	NA	0.0573278
13	46830717	16967	0.239414	1.37E-12	intergenic_variant	MODIFIER	NA	NA	NA	NA	NA	0.0573278
13	46831084	16967	0.239414	1.37E-12	intergenic_variant	MODIFIER	NA	NA	NA	NA	NA	0.0573278
13	46843457	168456	0.239465	2.00E-12	intron_variant	MODIFIER	ZMYND11	ENSBTAG00000002578	Transcript	ENSBTAT00000080964	protein_coding	0.0573113
13	46848569	168976	0.239462	1.71E-12	splice_polypyrimidine_tract_variant&intron_variant	LOW	ZMYND11	ENSBTAG00000002578	Transcript	ENSBTAT00000080964	protein_coding	0.0572948
13	46851398	168976	0.239462	1.71E-12	intron_variant	MODIFIER	ZMYND11	ENSBTAG00000002578	Transcript	ENSBTAT00000080964	protein_coding	0.0572948
13	46851924	168973	0.23946	1.71E-12	intron_variant	MODIFIER	ZMYND11	ENSBTAG00000002578	Transcript	ENSBTAT00000080964	protein_coding	0.0572948
13	46858919	168973	0.23946	1.71E-12	intron_variant	MODIFIER	ZMYND11	ENSBTAG00000002578	Transcript	ENSBTAT00000080964	protein_coding	0.0572948
13	46868712	168973	0.23946	1.71E-12	intron_variant	MODIFIER	ZMYND11	ENSBTAG00000002578	Transcript	ENSBTAT00000080964	protein_coding	0.0572948
13	46878406	169169	0.239494	1.62E-12	intron_variant	MODIFIER	ZMYND11	ENSBTAG00000002578	Transcript	ENSBTAT00000080964	protein_coding	0.0572865
13	46880369	169169	0.239494	1.62E-12	intron_variant	MODIFIER	ZMYND11	ENSBTAG00000002578	Transcript	ENSBTAT00000080964	protein_coding	0.0572865
13	46889691	169169	0.239494	1.62E-12	intron_variant	MODIFIER	ZMYND11	ENSBTAG00000002578	Transcript	ENSBTAT00000080964	protein_coding	0.0572865
13	46904597	169293	0.239474	1.56E-12	intron_variant	MODIFIER	ZMYND11	ENSBTAG00000002578	Transcript	ENSBTAT00000080964	protein_coding	0.0572948
13	46908131	16929	0.239472	1.56E-12	intron_variant	MODIFIER	ZMYND11	ENSBTAG00000002578	Transcript	ENSBTAT00000080964	protein_coding	0.0572948
13	46915736	167564	0.233996	8.01E-13	upstream_gene_variant	MODIFIER	ZMYND11	ENSBTAG00000002578	Transcript	ENSBTAT00000080964	protein_coding	0.0580708
13	46915953	167564	0.233996	8.01E-13	upstream_gene_variant	MODIFIER	ZMYND11	ENSBTAG00000002578	Transcript	ENSBTAT00000080964	protein_coding	0.0580708
13	46918050	167564	0.233996	8.01E-13	upstream_gene_variant	MODIFIER	ZMYND11	ENSBTAG00000002578	Transcript	ENSBTAT00000080964	protein_coding	0.0580708
13	46919708	16756	0.233994	8.02E-13	intergenic_variant	MODIFIER	NA	NA	NA	NA	NA	0.0580708
13	46920613	167567	0.233998	8.01E-13	intergenic_variant	MODIFIER	NA	NA	NA	NA	NA	0.0580708
13	46921260	167564	0.233996	8.01E-13	intergenic_variant	MODIFIER	NA	NA	NA	NA	NA	0.0580708
13	46922257	167564	0.233996	8.01E-13	intergenic_variant	MODIFIER	NA	NA	NA	NA	NA	0.0580708
13	46923738	169299	0.239478	1.55E-12	intergenic_variant	MODIFIER	NA	NA	NA	NA	NA	0.0572948
13	46924503	167564	0.233996	8.01E-13	intergenic_variant	MODIFIER	NA	NA	NA	NA	NA	0.0580708
13	46926706	167564	0.233996	8.01E-13	intergenic_variant	MODIFIER	NA	NA	NA	NA	NA	0.0580708
13	46928380	169296	0.239476	1.56E-12	intergenic_variant	MODIFIER	NA	NA	NA	NA	NA	0.0572948
13	46928559	16756	0.233994	8.02E-13	intergenic_variant	MODIFIER	NA	NA	NA	NA	NA	0.0580791
13	46929687	16756	0.233994	8.02E-13	intergenic_variant	MODIFIER	NA	NA	NA	NA	NA	0.0580708
13	46929835	16756	0.233994	8.02E-13	intergenic_variant	MODIFIER	NA	NA	NA	NA	NA	0.0580708
13	46929901	16756	0.233994	8.02E-13	intergenic_variant	MODIFIER	NA	NA	NA	NA	NA	0.0580708
13	46931808	167564	0.233996	8.01E-13	intergenic_variant	MODIFIER	NA	NA	NA	NA	NA	0.0580708
13	46933683	169296	0.239476	1.56E-12	intergenic_variant	MODIFIER	NA	NA	NA	NA	NA	0.0572948
13	46935111	169296	0.239476	1.56E-12	intergenic_variant	MODIFIER	NA	NA	NA	NA	NA	0.0572948
13	46935345	167564	0.233996	8.01E-13	intergenic_variant	MODIFIER	NA	NA	NA	NA	NA	0.0580708
13	46936300	169296	0.239476	1.56E-12	intergenic_variant	MODIFIER	NA	NA	NA	NA	NA	0.0572948
13	46937192	167564	0.233996	8.01E-13	intergenic_variant	MODIFIER	NA	NA	NA	NA	NA	0.0580708
13	46939669	167589	0.233941	7.85E-13	intergenic_variant	MODIFIER	NA	NA	NA	NA	NA	0.0580956
13	46942440	169576	0.239487	1.43E-12	intergenic_variant	MODIFIER	NA	NA	NA	NA	NA	0.057237
13	46948406	110428	0.169742	7.74E-11	intergenic_variant	MODIFIER	NA	NA	NA	NA	NA	0.0660046
13	46949683	110428	0.169742	7.74E-11	intergenic_variant	MODIFIER	NA	NA	NA	NA	NA	0.0660046
13	46949685	110428	0.169742	7.74E-11	intergenic_variant	MODIFIER	NA	NA	NA	NA	NA	0.0660046
13	46949691	110428	0.169742	7.74E-11	intergenic_variant	MODIFIER	NA	NA	NA	NA	NA	0.0660046
13	46949728	110428	0.169742	7.74E-11	intergenic_variant	MODIFIER	NA	NA	NA	NA	NA	0.0660046
13	46949738	110428	0.169742	7.74E-11	intergenic_variant	MODIFIER	NA	NA	NA	NA	NA	0.0660046
13	46951537	110428	0.169742	7.74E-11	intergenic_variant	MODIFIER	NA	NA	NA	NA	NA	0.0660046
13	46951680	110428	0.169742	7.74E-11	intergenic_variant	MODIFIER	NA	NA	NA	NA	NA	0.0660046
13	46952669	105701	0.172708	9.35E-10	intergenic_variant	MODIFIER	NA	NA	NA	NA	NA	0.0652368
13	46957120	110359	0.169731	7.93E-11	intergenic_variant	MODIFIER	NA	NA	NA	NA	NA	0.0660046
13	46960393	169454	0.239469	1.48E-12	intergenic_variant	MODIFIER	NA	NA	NA	NA	NA	0.0572287
13	46960517	169454	0.239469	1.48E-12	intergenic_variant	MODIFIER	NA	NA	NA	NA	NA	0.0572287
13	46964429	110359	0.169731	7.93E-11	intergenic_variant	MODIFIER	NA	NA	NA	NA	NA	0.0660046
13	46969516	169511	0.239432	1.44E-12	intergenic_variant	MODIFIER	NA	NA	NA	NA	NA	0.0572452
13	46980307	170259	0.239517	1.17E-12	intergenic_variant	MODIFIER	NA	NA	NA	NA	NA	0.0569645
13	46981865	110357	0.169731	7.93E-11	intergenic_variant	MODIFIER	NA	NA	NA	NA	NA	0.0660128
13	46984830	110357	0.169731	7.93E-11	intergenic_variant	MODIFIER	NA	NA	NA	NA	NA	0.0660128
13	46987282	110357	0.169731	7.93E-11	intergenic_variant	MODIFIER	NA	NA	NA	NA	NA	0.0660128
13	46988591	169514	0.239434	1.44E-12	intergenic_variant	MODIFIER	NA	NA	NA	NA	NA	0.0572535
13	46988632	169514	0.239434	1.44E-12	intergenic_variant	MODIFIER	NA	NA	NA	NA	NA	0.0572535
13	46991502	169499	0.239424	1.45E-12	intergenic_variant	MODIFIER	NA	NA	NA	NA	NA	0.0572535
13	46992785	169502	0.239426	1.45E-12	intergenic_variant	MODIFIER	NA	NA	NA	NA	NA	0.0572535
13	46993173	169502	0.239426	1.45E-12	intergenic_variant	MODIFIER	NA	NA	NA	NA	NA	0.0572535
13	46993640	169499	0.239424	1.45E-12	intergenic_variant	MODIFIER	NA	NA	NA	NA	NA	0.0572535
13	46994103	169502	0.239426	1.45E-12	intergenic_variant	MODIFIER	NA	NA	NA	NA	NA	0.0572535
13	47009575	105247	0.172714	1.10E-09	intergenic_variant	MODIFIER	NA	NA	NA	NA	NA	0.0652285
13	47010547	169649	0.239408	1.38E-12	intergenic_variant	MODIFIER	NA	NA	NA	NA	NA	0.0572783
13	47011006	169649	0.239408	1.38E-12	intergenic_variant	MODIFIER	NA	NA	NA	NA	NA	0.0572783
13	47016622	109847	0.169746	9.72E-11	intergenic_variant	MODIFIER	NA	NA	NA	NA	NA	0.0659963
13	47018578	169934	0.239279	1.23E-12	intergenic_variant	MODIFIER	NA	NA	NA	NA	NA	0.0573195
13	47018999	169934	0.239279	1.23E-12	intergenic_variant	MODIFIER	NA	NA	NA	NA	NA	0.0573195
13	47019055	169934	0.239279	1.23E-12	intergenic_variant	MODIFIER	NA	NA	NA	NA	NA	0.0573195
13	47019160	168147	0.233836	6.44E-13	intergenic_variant	MODIFIER	NA	NA	NA	NA	NA	0.0580873
13	47019341	169934	0.239279	1.23E-12	intergenic_variant	MODIFIER	NA	NA	NA	NA	NA	0.0573195
13	47024354	16994	0.239283	1.23E-12	intergenic_variant	MODIFIER	NA	NA	NA	NA	NA	0.0573195
13	47024612	169947	0.239287	1.23E-12	intergenic_variant	MODIFIER	NA	NA	NA	NA	NA	0.0573195
13	47031239	169934	0.239279	1.23E-12	intergenic_variant	MODIFIER	NA	NA	NA	NA	NA	0.0573195
13	47031847	169934	0.239279	1.23E-12	intergenic_variant	MODIFIER	NA	NA	NA	NA	NA	0.0573195
13	47032130	169934	0.239279	1.23E-12	intergenic_variant	MODIFIER	NA	NA	NA	NA	NA	0.0573195
13	47047578	168116	0.239697	2.32E-12	intron_variant	MODIFIER	PRNP	ENSBTAG00000048903	Transcript	ENSBTAT00000080493	protein_coding	0.0568407
13	47057469	180197	0.246126	2.45E-13	upstream_gene_variant	MODIFIER	NA	ENSBTAG00000050866	Transcript	ENSBTAT00000087272	protein_coding	0.056593
13	47076701	184828	0.24711	7.46E-14	intergenic_variant	MODIFIER	NA	NA	NA	NA	NA	0.0569315
13	47078851	185064	0.247084	6.89E-14	intergenic_variant	MODIFIER	NA	NA	NA	NA	NA	0.056948
13	47108837	186682	0.240771	8.94E-15	intergenic_variant	MODIFIER	NA	NA	NA	NA	NA	0.0564609
13	47109060	186668	0.240763	8.96E-15	intergenic_variant	MODIFIER	NA	NA	NA	NA	NA	0.0564609
13	47110022	186664	0.240761	8.97E-15	intergenic_variant	MODIFIER	NA	NA	NA	NA	NA	0.0564609
13	47112036	186664	0.240761	8.97E-15	intergenic_variant	MODIFIER	NA	NA	NA	NA	NA	0.0564609
13	47116359	186668	0.240763	8.96E-15	intergenic_variant	MODIFIER	NA	NA	NA	NA	NA	0.0564609
13	47122276	187762	0.244421	1.57E-14	intergenic_variant	MODIFIER	NA	NA	NA	NA	NA	0.0562958
13	47126400	187605	0.244436	1.65E-14	intergenic_variant	MODIFIER	NA	NA	NA	NA	NA	0.0562958
13	47208895	204002	0.251949	5.64E-16	downstream_gene_variant	MODIFIER	SLC23A2	ENSBTAG00000032366	Transcript	ENSBTAT00000083275	protein_coding	0.056626
13	47535422	185162	0.247165	6.81E-14	intergenic_variant	MODIFIER	NA	NA	NA	NA	NA	0.0527128
13	47941008	218917	0.279976	5.32E-15	intron_variant	MODIFIER	SHLD1	ENSBTAG00000014048	Transcript	ENSBTAT00000083140	protein_coding	0.0477181
13	49238661	23595	0.294381	1.10E-15	intergenic_variant	MODIFIER	NA	NA	NA	NA	NA	0.0470989
13	49238663	125276	0.200876	4.48E-10	intergenic_variant	MODIFIER	NA	NA	NA	NA	NA	0.054785
13	49267478	196057	0.273088	7.01E-13	intergenic_variant	MODIFIER	NA	NA	NA	NA	NA	0.0520359
13	49507676	134983	0.213858	2.76E-10	intergenic_variant	MODIFIER	NA	NA	NA	NA	NA	0.0582111
13	50247832	237688	0.294336	6.73E-16	intergenic_variant	MODIFIER	NA	NA	NA	NA	NA	0.0471072
13	51014371	179662	0.227809	3.11E-15	intergenic_variant	MODIFIER	NA	NA	NA	NA	NA	0.0505333
13	53214440	11483	0.192754	2.56E-09	missense_variant	MODERATE	SIRPA	ENSBTAG00000007213	Transcript	ENSBTAT00000076193	protein_coding	0.0632059
13	53217591	102337	0.174047	4.11E-09	intron_variant	MODIFIER	SIRPA	ENSBTAG00000007213	Transcript	ENSBTAT00000076193	protein_coding	0.0675649
13	53528267	12117	0.204478	3.11E-09	intergenic_variant	MODIFIER	NA	NA	NA	NA	NA	0.0605558
13	53528278	121173	0.20448	3.11E-09	intergenic_variant	MODIFIER	NA	NA	NA	NA	NA	0.0605393
13	54159492	236386	0.29469	1.04E-15	3_prime_UTR_variant	MODIFIER	EEF1A2	ENSBTAG00000021685	Transcript	ENSBTAT00000028899	protein_coding	0.0462981
13	54440343	205251	0.268917	2.30E-14	intergenic_variant	MODIFIER	NA	NA	NA	NA	NA	0.0483703
13	55093173	14947	0.232504	1.29E-10	upstream_gene_variant	MODIFIER	TAF4	ENSBTAG00000047991	Transcript	ENSBTAT00000073343	protein_coding	0.0517717
13	55098601	127214	0.184178	4.95E-12	missense_variant	MODERATE	TAF4	ENSBTAG00000047991	Transcript	ENSBTAT00000073343	protein_coding	0.0599614
25	12202003	0.344675	0.0538515	1.55E-10	intergenic_variant	MODIFIER	NA	NA	NA	NA	NA	0.185201
25	12259256	0.351384	0.0543863	1.04E-10	intergenic_variant	MODIFIER	NA	NA	NA	NA	NA	0.816657
25	12260284	0.351329	0.0543866	1.05E-10	intergenic_variant	MODIFIER	NA	NA	NA	NA	NA	0.816649
25	12276060	0.351807	0.0543622	9.70E-11	intergenic_variant	MODIFIER	NA	NA	NA	NA	NA	0.18355
25	12293622	0.362304	0.0543617	2.65E-11	intergenic_variant	MODIFIER	NA	NA	NA	NA	NA	0.816657
25	12297959	0.3623	0.0543618	2.65E-11	intergenic_variant	MODIFIER	NA	NA	NA	NA	NA	0.816657
25	12298798	0.371839	0.054462	8.64E-12	intergenic_variant	MODIFIER	NA	NA	NA	NA	NA	0.182741
25	12300608	0.362299	0.0543618	2.65E-11	intergenic_variant	MODIFIER	NA	NA	NA	NA	NA	0.816657
25	12303663	0.359625	0.0543719	3.74E-11	intergenic_variant	MODIFIER	NA	NA	NA	NA	NA	0.81669
25	12304792	0.359611	0.0543721	3.74E-11	intergenic_variant	MODIFIER	NA	NA	NA	NA	NA	0.183335
25	12306414	0.369456	0.0544719	1.18E-11	intergenic_variant	MODIFIER	NA	NA	NA	NA	NA	0.182691
25	12314386	0.332601	0.0540358	7.50E-10	intergenic_variant	MODIFIER	NA	NA	NA	NA	NA	0.814758
25	12315474	0.356875	0.0545374	6.00E-11	intergenic_variant	MODIFIER	NA	NA	NA	NA	NA	0.182963
25	12319413	0.356876	0.0545374	6.00E-11	intergenic_variant	MODIFIER	NA	NA	NA	NA	NA	0.817028
25	12326088	0.33439	0.0540113	5.97E-10	intergenic_variant	MODIFIER	NA	NA	NA	NA	NA	0.185292
25	12328081	0.330883	0.0538049	7.76E-10	intergenic_variant	MODIFIER	NA	NA	NA	NA	NA	0.814023
25	12331507	0.332323	0.0538026	6.55E-10	intergenic_variant	MODIFIER	NA	NA	NA	NA	NA	0.814015
25	12332811	0.332325	0.0538027	6.54E-10	intergenic_variant	MODIFIER	NA	NA	NA	NA	NA	0.185977
25	12333471	0.332325	0.0538027	6.54E-10	intergenic_variant	MODIFIER	NA	NA	NA	NA	NA	0.185977
25	12334266	0.33233	0.0538027	6.54E-10	intergenic_variant	MODIFIER	NA	NA	NA	NA	NA	0.185969
25	12334880	0.328038	0.0533085	7.58E-10	intergenic_variant	MODIFIER	NA	NA	NA	NA	NA	0.187603
25	12336806	0.47408	0.0653686	4.09E-13	intergenic_variant	MODIFIER	NA	NA	NA	NA	NA	0.142898
25	12340967	0.370082	0.0558246	3.37E-11	intergenic_variant	MODIFIER	NA	NA	NA	NA	NA	0.178538
25	12346557	0.392405	0.0580167	1.35E-11	intergenic_variant	MODIFIER	NA	NA	NA	NA	NA	0.168153
25	12358452	0.378379	0.0574581	4.54E-11	intergenic_variant	MODIFIER	NA	NA	NA	NA	NA	0.175154
25	12409671	0.382499	0.0574271	2.73E-11	intergenic_variant	MODIFIER	NA	NA	NA	NA	NA	0.175121
25	12427653	0.382128	0.0574146	2.82E-11	intergenic_variant	MODIFIER	NA	NA	NA	NA	NA	0.175253
25	12428267	0.382128	0.0574146	2.82E-11	intergenic_variant	MODIFIER	NA	NA	NA	NA	NA	0.175253
25	12428660	0.382128	0.0574146	2.82E-11	intergenic_variant	MODIFIER	NA	NA	NA	NA	NA	0.175253
25	12429377	0.386671	0.0573799	1.60E-11	intergenic_variant	MODIFIER	NA	NA	NA	NA	NA	0.175327
25	12429409	0.386671	0.0573799	1.60E-11	intergenic_variant	MODIFIER	NA	NA	NA	NA	NA	0.175327
25	12430197	0.386671	0.0573799	1.60E-11	intergenic_variant	MODIFIER	NA	NA	NA	NA	NA	0.175327
25	12460676	0.394376	0.0579445	1.00E-11	intergenic_variant	MODIFIER	NA	NA	NA	NA	NA	0.825986
25	12530931	0.522178	0.0646583	6.69E-16	intergenic_variant	MODIFIER	NA	NA	NA	NA	NA	0.14928
25	12593979	0.412787	0.0566703	3.24E-13	intergenic_variant	MODIFIER	NA	NA	NA	NA	NA	0.183046
25	12603708	0.415083	0.0566829	2.43E-13	intergenic_variant	MODIFIER	NA	NA	NA	NA	NA	0.182856
25	12789104	0.512307	0.0594326	6.70E-18	intergenic_variant	MODIFIER	NA	NA	NA	NA	NA	0.172908
25	12834639	0.515287	0.0590964	2.80E-18	intron_variant	MODIFIER	ERCC4	ENSBTAG00000021773	Transcript	ENSBTAT00000046336	protein_coding	0.173246
25	12865339	0.515381	0.0590582	2.62E-18	intron_variant	MODIFIER	ERCC4	ENSBTAG00000021773	Transcript	ENSBTAT00000046336	protein_coding	0.173205
25	12886719	0.55271	0.0597162	2.13E-20	intergenic_variant	MODIFIER	NA	NA	NA	NA	NA	0.171191
25	12923370	0.366031	0.0497195	1.81E-13	intergenic_variant	MODIFIER	NA	NA	NA	NA	NA	0.22023
25	12933097	0.555492	0.0598329	1.63E-20	intergenic_variant	MODIFIER	NA	NA	NA	NA	NA	0.16902
25	12935402	0.555489	0.0598329	1.63E-20	intergenic_variant	MODIFIER	NA	NA	NA	NA	NA	0.169036
25	12973127	0.46678	0.0555498	4.36E-17	intergenic_variant	MODIFIER	NA	NA	NA	NA	NA	0.185663
25	12983017	0.508301	0.0577066	1.27E-18	intron_variant	MODIFIER	MRTFB	ENSBTAG00000008728	Transcript	ENSBTAT00000079282	protein_coding	0.823922
25	12985657	0.508473	0.0579791	1.79E-18	intron_variant	MODIFIER	MRTFB	ENSBTAG00000008728	Transcript	ENSBTAT00000079282	protein_coding	0.17517
25	12986804	0.50953	0.057702	1.04E-18	intron_variant	MODIFIER	MRTFB	ENSBTAG00000008728	Transcript	ENSBTAT00000079282	protein_coding	0.176144
25	12987683	0.510085	0.0579759	1.39E-18	intron_variant	MODIFIER	MRTFB	ENSBTAG00000008728	Transcript	ENSBTAT00000079282	protein_coding	0.175195
25	13005828	0.509623	0.0579139	1.37E-18	intron_variant	MODIFIER	MRTFB	ENSBTAG00000008728	Transcript	ENSBTAT00000079282	protein_coding	0.824574
25	13010748	0.601687	0.0631612	1.63E-21	intron_variant	MODIFIER	MRTFB	ENSBTAG00000008728	Transcript	ENSBTAT00000079282	protein_coding	0.151592
25	13012970	0.51131	0.0580545	1.28E-18	intron_variant	MODIFIER	MRTFB	ENSBTAG00000008728	Transcript	ENSBTAT00000079282	protein_coding	0.824665
25	13014474	0.510032	0.0581925	1.88E-18	intron_variant	MODIFIER	MRTFB	ENSBTAG00000008728	Transcript	ENSBTAT00000079282	protein_coding	0.174485
25	13025537	0.521723	0.0582971	3.57E-19	intron_variant	MODIFIER	MRTFB	ENSBTAG00000008728	Transcript	ENSBTAT00000079282	protein_coding	0.174105
25	13025563	0.521723	0.0582971	3.57E-19	intron_variant	MODIFIER	MRTFB	ENSBTAG00000008728	Transcript	ENSBTAT00000079282	protein_coding	0.174105
25	13025911	0.482874	0.0557631	4.74E-18	intron_variant	MODIFIER	MRTFB	ENSBTAG00000008728	Transcript	ENSBTAT00000079282	protein_coding	0.185713
25	13029319	0.337048	0.0496745	1.16E-11	intron_variant	MODIFIER	MRTFB	ENSBTAG00000008728	Transcript	ENSBTAT00000079282	protein_coding	0.214657
25	13158411	0.54698	0.0598914	6.67E-20	intron_variant	MODIFIER	MRTFB	ENSBTAG00000008728	Transcript	ENSBTAT00000079282	protein_coding	0.168755
25	13161932	0.54698	0.0598914	6.67E-20	intron_variant	MODIFIER	MRTFB	ENSBTAG00000008728	Transcript	ENSBTAT00000079282	protein_coding	0.168755
25	13192265	0.618518	0.0802339	1.27E-14	downstream_gene_variant	MODIFIER	MRTFB	ENSBTAG00000008728	Transcript	ENSBTAT00000079282	protein_coding	0.118395
25	13211199	0.548286	0.0598952	5.48E-20	intergenic_variant	MODIFIER	NA	NA	NA	NA	NA	0.168681
25	13249544	0.547561	0.0597544	5.02E-20	downstream_gene_variant	MODIFIER	NA	ENSBTAG00000036371	Transcript	ENSBTAT00000050871	miRNA	0.168995
25	13252885	0.547563	0.0597544	5.02E-20	downstream_gene_variant	MODIFIER	NA	ENSBTAG00000036371	Transcript	ENSBTAT00000050871	miRNA	0.168995
25	13253950	0.386698	0.0535854	5.33E-13	downstream_gene_variant	MODIFIER	bta-mir-365-1	ENSBTAG00000029848	Transcript	ENSBTAT00000042227	miRNA	0.193968
25	13256711	0.552285	0.0597849	2.51E-20	downstream_gene_variant	MODIFIER	bta-mir-365-1	ENSBTAG00000029848	Transcript	ENSBTAT00000042227	miRNA	0.168978
25	13257007	0.387115	0.0534472	4.39E-13	downstream_gene_variant	MODIFIER	bta-mir-365-1	ENSBTAG00000029848	Transcript	ENSBTAT00000042227	miRNA	0.195372
25	13257408	0.387115	0.0534472	4.39E-13	downstream_gene_variant	MODIFIER	bta-mir-365-1	ENSBTAG00000029848	Transcript	ENSBTAT00000042227	miRNA	0.195372
25	13258290	0.552286	0.0597849	2.51E-20	downstream_gene_variant	MODIFIER	bta-mir-365-1	ENSBTAG00000029848	Transcript	ENSBTAT00000042227	miRNA	0.16897
25	13258489	0.387115	0.0534472	4.39E-13	downstream_gene_variant	MODIFIER	bta-mir-365-1	ENSBTAG00000029848	Transcript	ENSBTAT00000042227	miRNA	0.195372
25	13261972	0.553366	0.05966	1.77E-20	intergenic_variant	MODIFIER	NA	NA	NA	NA	NA	0.170225
25	13262320	0.734271	0.0695029	4.35E-26	intergenic_variant	MODIFIER	NA	NA	NA	NA	NA	0.135361
25	13262751	0.463587	0.0515593	2.44E-19	intergenic_variant	MODIFIER	NA	NA	NA	NA	NA	0.207921
25	13263834	0.487952	0.0541932	2.18E-19	intergenic_variant	MODIFIER	NA	NA	NA	NA	NA	0.193853
25	13264781	0.552285	0.0597849	2.51E-20	intergenic_variant	MODIFIER	NA	NA	NA	NA	NA	0.168978
25	13267244	0.544093	0.0582462	9.52E-21	intergenic_variant	MODIFIER	NA	NA	NA	NA	NA	0.174749
25	13267425	0.544093	0.0582462	9.52E-21	intergenic_variant	MODIFIER	NA	NA	NA	NA	NA	0.174749
25	13267707	0.544093	0.0582462	9.52E-21	intergenic_variant	MODIFIER	NA	NA	NA	NA	NA	0.174749
25	13267998	0.552285	0.0597849	2.51E-20	intergenic_variant	MODIFIER	NA	NA	NA	NA	NA	0.168978
25	13269508	0.544093	0.0582462	9.52E-21	intergenic_variant	MODIFIER	NA	NA	NA	NA	NA	0.174749
25	13272045	0.544551	0.0582492	8.88E-21	intergenic_variant	MODIFIER	NA	NA	NA	NA	NA	0.174724
25	13272777	0.54455	0.0582492	8.88E-21	intergenic_variant	MODIFIER	NA	NA	NA	NA	NA	0.174724
25	13273954	0.54455	0.0582492	8.88E-21	intergenic_variant	MODIFIER	NA	NA	NA	NA	NA	0.174724
25	13275210	0.488757	0.0566951	6.65E-18	intergenic_variant	MODIFIER	NA	NA	NA	NA	NA	0.820628
25	13275770	0.555451	0.0598329	1.64E-20	intergenic_variant	MODIFIER	NA	NA	NA	NA	NA	0.168945
25	13276036	0.499808	0.058218	9.07E-18	intergenic_variant	MODIFIER	NA	NA	NA	NA	NA	0.825185
25	13276062	0.55545	0.059833	1.64E-20	intergenic_variant	MODIFIER	NA	NA	NA	NA	NA	0.168945
25	13278586	0.553565	0.0599986	2.80E-20	intergenic_variant	MODIFIER	NA	NA	NA	NA	NA	0.168087
25	13278609	0.555453	0.0598329	1.64E-20	intergenic_variant	MODIFIER	NA	NA	NA	NA	NA	0.168929
25	13280268	0.555452	0.0598329	1.64E-20	intergenic_variant	MODIFIER	NA	NA	NA	NA	NA	0.168937
25	13280453	0.555452	0.0598329	1.64E-20	intergenic_variant	MODIFIER	NA	NA	NA	NA	NA	0.168937
25	13283088	0.555451	0.0598329	1.64E-20	intergenic_variant	MODIFIER	NA	NA	NA	NA	NA	0.168945
25	13290030	0.555167	0.0598373	1.73E-20	intergenic_variant	MODIFIER	NA	NA	NA	NA	NA	0.168904
25	13309378	0.55594	0.0598349	1.53E-20	intergenic_variant	MODIFIER	NA	NA	NA	NA	NA	0.168912
25	13310654	0.55594	0.0598349	1.53E-20	intergenic_variant	MODIFIER	NA	NA	NA	NA	NA	0.168912
25	13327216	0.242564	0.0414688	4.94E-09	intergenic_variant	MODIFIER	NA	NA	NA	NA	NA	0.284988
25	13327630	0.491981	0.0549781	3.60E-19	intergenic_variant	MODIFIER	NA	NA	NA	NA	NA	0.188462
25	13328285	0.560311	0.0594067	4.03E-21	intergenic_variant	MODIFIER	NA	NA	NA	NA	NA	0.169969
25	13330037	0.242593	0.0414516	4.84E-09	intergenic_variant	MODIFIER	NA	NA	NA	NA	NA	0.285103
25	13330726	0.242593	0.0414516	4.84E-09	intergenic_variant	MODIFIER	NA	NA	NA	NA	NA	0.285103
25	13330770	0.493082	0.0548768	2.58E-19	intergenic_variant	MODIFIER	NA	NA	NA	NA	NA	0.189659
25	13331741	0.242593	0.0414516	4.84E-09	intergenic_variant	MODIFIER	NA	NA	NA	NA	NA	0.285095
25	13332799	0.242593	0.0414516	4.84E-09	intergenic_variant	MODIFIER	NA	NA	NA	NA	NA	0.285095
25	13334791	0.242455	0.0414516	4.94E-09	intergenic_variant	MODIFIER	NA	NA	NA	NA	NA	0.28512
25	13335534	0.249073	0.0416926	2.31E-09	intergenic_variant	MODIFIER	NA	NA	NA	NA	NA	0.281421
25	13337368	0.489295	0.055096	6.64E-19	intergenic_variant	MODIFIER	NA	NA	NA	NA	NA	0.187636
25	13347689	0.490992	0.0550907	4.99E-19	intergenic_variant	MODIFIER	NA	NA	NA	NA	NA	0.187562
25	13347739	0.559299	0.0595641	6.01E-21	intergenic_variant	MODIFIER	NA	NA	NA	NA	NA	0.169069
25	13355876	0.48917	0.0550824	6.64E-19	intergenic_variant	MODIFIER	NA	NA	NA	NA	NA	0.187636
25	13357003	0.557367	0.0595557	8.07E-21	intergenic_variant	MODIFIER	NA	NA	NA	NA	NA	0.169135
25	13359977	0.489169	0.0550824	6.65E-19	downstream_gene_variant	MODIFIER	PARN	ENSBTAG00000018097	Transcript	ENSBTAT00000083577	protein_coding	0.187644
25	13365432	0.492537	0.0557787	1.04E-18	intron_variant	MODIFIER	PARN	ENSBTAG00000018097	Transcript	ENSBTAT00000083577	protein_coding	0.185069
25	13365449	0.492537	0.0557787	1.04E-18	intron_variant	MODIFIER	PARN	ENSBTAG00000018097	Transcript	ENSBTAT00000083577	protein_coding	0.185069
25	13367238	0.556607	0.0595567	9.12E-21	intron_variant	MODIFIER	PARN	ENSBTAG00000018097	Transcript	ENSBTAT00000083577	protein_coding	0.169011
25	13382638	0.492807	0.0557786	1.00E-18	intron_variant	MODIFIER	PARN	ENSBTAG00000018097	Transcript	ENSBTAT00000083577	protein_coding	0.18506
25	13385154	0.492806	0.0557786	1.00E-18	intron_variant	MODIFIER	PARN	ENSBTAG00000018097	Transcript	ENSBTAT00000083577	protein_coding	0.18506
25	13387381	0.556017	0.0595553	9.99E-21	intron_variant	MODIFIER	PARN	ENSBTAG00000018097	Transcript	ENSBTAT00000083577	protein_coding	0.16902
25	13390357	0.556017	0.0595553	9.99E-21	intron_variant	MODIFIER	PARN	ENSBTAG00000018097	Transcript	ENSBTAT00000083577	protein_coding	0.16902
25	13391667	0.556017	0.0595553	9.99E-21	intron_variant	MODIFIER	PARN	ENSBTAG00000018097	Transcript	ENSBTAT00000083577	protein_coding	0.16902
25	13393571	0.556017	0.0595553	9.99E-21	intron_variant	MODIFIER	PARN	ENSBTAG00000018097	Transcript	ENSBTAT00000083577	protein_coding	0.16902
25	13407013	0.492807	0.0557786	1.00E-18	intron_variant	MODIFIER	PARN	ENSBTAG00000018097	Transcript	ENSBTAT00000083577	protein_coding	0.18506
25	13410180	0.491787	0.0557543	1.14E-18	intron_variant	MODIFIER	PARN	ENSBTAG00000018097	Transcript	ENSBTAT00000083577	protein_coding	0.185085
25	13422878	0.492807	0.0557786	1.00E-18	intron_variant	MODIFIER	PARN	ENSBTAG00000018097	Transcript	ENSBTAT00000083577	protein_coding	0.18506
25	13424456	0.492807	0.0557786	1.00E-18	intron_variant	MODIFIER	PARN	ENSBTAG00000018097	Transcript	ENSBTAT00000083577	protein_coding	0.18506
25	13427659	0.5468	0.0599372	7.32E-20	intron_variant	MODIFIER	PARN	ENSBTAG00000018097	Transcript	ENSBTAT00000083577	protein_coding	0.168029
25	13431392	0.487455	0.0561303	3.81E-18	intron_variant	MODIFIER	PARN	ENSBTAG00000018097	Transcript	ENSBTAT00000083577	protein_coding	0.18407
25	13432245	0.396102	0.0534455	1.25E-13	intron_variant	MODIFIER	PARN	ENSBTAG00000018097	Transcript	ENSBTAT00000083577	protein_coding	0.196734
25	13434733	0.487455	0.0561303	3.81E-18	intron_variant	MODIFIER	PARN	ENSBTAG00000018097	Transcript	ENSBTAT00000083577	protein_coding	0.18407
25	13443497	0.556017	0.0595553	9.99E-21	intron_variant	MODIFIER	PARN	ENSBTAG00000018097	Transcript	ENSBTAT00000083577	protein_coding	0.169011
25	13450275	0.533325	0.0583182	5.96E-20	intron_variant	MODIFIER	PARN	ENSBTAG00000018097	Transcript	ENSBTAT00000083577	protein_coding	0.173453
25	13452799	0.556016	0.0595553	9.99E-21	intron_variant	MODIFIER	PARN	ENSBTAG00000018097	Transcript	ENSBTAT00000083577	protein_coding	0.16902
25	13453045	0.534615	0.0583452	5.05E-20	intron_variant	MODIFIER	PARN	ENSBTAG00000018097	Transcript	ENSBTAT00000083577	protein_coding	0.173436
25	13481388	0.558117	0.0594659	6.26E-21	intron_variant	MODIFIER	PARN	ENSBTAG00000018097	Transcript	ENSBTAT00000083577	protein_coding	0.170208
25	13483699	0.557593	0.0594661	6.81E-21	intron_variant	MODIFIER	PARN	ENSBTAG00000018097	Transcript	ENSBTAT00000083577	protein_coding	0.170208
25	13486042	0.553097	0.0592018	9.40E-21	intron_variant	MODIFIER	PARN	ENSBTAG00000018097	Transcript	ENSBTAT00000083577	protein_coding	0.171166
25	13486059	0.553097	0.0592018	9.40E-21	intron_variant	MODIFIER	PARN	ENSBTAG00000018097	Transcript	ENSBTAT00000083577	protein_coding	0.171166
25	13497117	0.553092	0.0592018	9.41E-21	intron_variant	MODIFIER	PARN	ENSBTAG00000018097	Transcript	ENSBTAT00000083577	protein_coding	0.171183
25	13499081	0.553092	0.0592018	9.41E-21	intron_variant	MODIFIER	PARN	ENSBTAG00000018097	Transcript	ENSBTAT00000083577	protein_coding	0.171183
25	13507071	0.551991	0.0593281	1.35E-20	intron_variant	MODIFIER	PARN	ENSBTAG00000018097	Transcript	ENSBTAT00000083577	protein_coding	0.169969
25	13508204	0.551991	0.0593281	1.35E-20	missense_variant	MODERATE	PARN	ENSBTAG00000018097	Transcript	ENSBTAT00000083577	protein_coding	0.169969
25	13509864	0.551991	0.0593281	1.35E-20	intron_variant	MODIFIER	PARN	ENSBTAG00000018097	Transcript	ENSBTAT00000083577	protein_coding	0.169969
25	13512647	0.475808	0.0564238	3.38E-17	intron_variant	MODIFIER	PARN	ENSBTAG00000018097	Transcript	ENSBTAT00000083577	protein_coding	0.819901
25	13522421	0.551981	0.0593281	1.35E-20	intron_variant	MODIFIER	PARN	ENSBTAG00000018097	Transcript	ENSBTAT00000083577	protein_coding	0.170035
25	13523572	0.551982	0.0593281	1.35E-20	intron_variant	MODIFIER	PARN	ENSBTAG00000018097	Transcript	ENSBTAT00000083577	protein_coding	0.170027
25	13524020	0.551981	0.0593281	1.35E-20	intron_variant	MODIFIER	PARN	ENSBTAG00000018097	Transcript	ENSBTAT00000083577	protein_coding	0.170035
25	13525784	0.551983	0.0593281	1.35E-20	intron_variant	MODIFIER	PARN	ENSBTAG00000018097	Transcript	ENSBTAT00000083577	protein_coding	0.170027
25	13525786	0.551983	0.0593281	1.35E-20	intron_variant	MODIFIER	PARN	ENSBTAG00000018097	Transcript	ENSBTAT00000083577	protein_coding	0.170027
25	13531565	0.552675	0.0593291	1.21E-20	intron_variant	MODIFIER	PARN	ENSBTAG00000018097	Transcript	ENSBTAT00000083577	protein_coding	0.170035
25	13533022	0.552675	0.0593291	1.21E-20	intron_variant	MODIFIER	PARN	ENSBTAG00000018097	Transcript	ENSBTAT00000083577	protein_coding	0.170035
25	13533360	0.552675	0.0593291	1.21E-20	intron_variant	MODIFIER	PARN	ENSBTAG00000018097	Transcript	ENSBTAT00000083577	protein_coding	0.170035
25	13533986	0.552675	0.0593291	1.21E-20	intron_variant	MODIFIER	PARN	ENSBTAG00000018097	Transcript	ENSBTAT00000083577	protein_coding	0.170035
25	13534882	0.552675	0.0593291	1.21E-20	intron_variant	MODIFIER	PARN	ENSBTAG00000018097	Transcript	ENSBTAT00000083577	protein_coding	0.170035
25	13535456	0.552675	0.0593291	1.21E-20	intron_variant	MODIFIER	PARN	ENSBTAG00000018097	Transcript	ENSBTAT00000083577	protein_coding	0.170035
25	13538619	0.552675	0.0593291	1.21E-20	intron_variant	MODIFIER	PARN	ENSBTAG00000018097	Transcript	ENSBTAT00000083577	protein_coding	0.170035
25	13549898	0.557548	0.0594395	6.59E-21	intron_variant	MODIFIER	BFAR	ENSBTAG00000021521	Transcript	ENSBTAT00000028683	protein_coding	0.169556
25	13551750	0.251646	0.0426938	3.76E-09	intron_variant	MODIFIER	BFAR	ENSBTAG00000021521	Transcript	ENSBTAT00000028683	protein_coding	0.259213
25	13556590	0.251343	0.0427024	3.96E-09	intron_variant	MODIFIER	BFAR	ENSBTAG00000021521	Transcript	ENSBTAT00000028683	protein_coding	0.258718
25	13559158	0.254927	0.0425784	2.13E-09	intron_variant	MODIFIER	BFAR	ENSBTAG00000021521	Transcript	ENSBTAT00000028683	protein_coding	0.259238
25	13561639	0.250465	0.0427078	4.50E-09	intron_variant	MODIFIER	BFAR	ENSBTAG00000021521	Transcript	ENSBTAT00000028683	protein_coding	0.258718
25	13563018	0.250465	0.0427078	4.50E-09	5_prime_UTR_variant	MODIFIER	BFAR	ENSBTAG00000021521	Transcript	ENSBTAT00000028683	protein_coding	0.258718
25	13582953	0.250656	0.0427049	4.37E-09	intron_variant	MODIFIER	PLA2G10	ENSBTAG00000021522	Transcript	ENSBTAT00000028684	protein_coding	0.258726
25	13583854	0.250656	0.0427049	4.37E-09	intron_variant	MODIFIER	PLA2G10	ENSBTAG00000021522	Transcript	ENSBTAT00000028684	protein_coding	0.258726
25	13584786	0.250656	0.0427049	4.37E-09	intron_variant	MODIFIER	PLA2G10	ENSBTAG00000021522	Transcript	ENSBTAT00000028684	protein_coding	0.258718
25	13586941	0.5512	0.0592875	1.44E-20	intron_variant	MODIFIER	PLA2G10	ENSBTAG00000021522	Transcript	ENSBTAT00000028684	protein_coding	0.169895
25	13609993	0.551796	0.0595606	1.96E-20	intergenic_variant	MODIFIER	NA	NA	NA	NA	NA	0.169242
25	13638205	0.549478	0.0595819	2.91E-20	intergenic_variant	MODIFIER	NA	NA	NA	NA	NA	0.169127
25	13692617	0.48242	0.05964	6.02E-16	intron_variant	MODIFIER	RRN3	ENSBTAG00000004804	Transcript	ENSBTAT00000006308	protein_coding	0.162836
25	13768304	0.579281	0.062983	3.67E-20	intron_variant	MODIFIER	PDXDC1	ENSBTAG00000004801	Transcript	ENSBTAT00000082002	protein_coding	0.844784
25	13796926	0.354801	0.0547305	9.01E-11	intergenic_variant	MODIFIER	NA	NA	NA	NA	NA	0.185019
25	13814478	0.36276	0.0550345	4.35E-11	upstream_gene_variant	MODIFIER	MPV17L	ENSBTAG00000047520	Transcript	ENSBTAT00000069726	protein_coding	0.183764
25	13817491	0.35265	0.0548668	1.30E-10	intron_variant	MODIFIER	MPV17L	ENSBTAG00000047520	Transcript	ENSBTAT00000069726	protein_coding	0.184326
25	13832352	0.352258	0.0548449	1.34E-10	intergenic_variant	MODIFIER	NA	NA	NA	NA	NA	0.184416
25	13833667	0.352258	0.0548449	1.34E-10	intergenic_variant	MODIFIER	NA	NA	NA	NA	NA	0.184416
25	13841277	0.371558	0.0550518	1.49E-11	intergenic_variant	MODIFIER	NA	NA	NA	NA	NA	0.183855
25	13845977	0.361416	0.0548534	4.44E-11	intergenic_variant	MODIFIER	NA	NA	NA	NA	NA	0.184854
25	13848964	0.307519	0.0502132	9.11E-10	intergenic_variant	MODIFIER	NA	NA	NA	NA	NA	0.208399
25	13849106	0.361416	0.0548534	4.44E-11	intergenic_variant	MODIFIER	NA	NA	NA	NA	NA	0.184854
25	13856344	0.360882	0.0548559	4.74E-11	intergenic_variant	MODIFIER	NA	NA	NA	NA	NA	0.184846
25	13857696	0.360882	0.0548559	4.74E-11	intergenic_variant	MODIFIER	NA	NA	NA	NA	NA	0.184846
25	13862140	0.358779	0.054757	5.67E-11	intergenic_variant	MODIFIER	NA	NA	NA	NA	NA	0.185366
25	13864209	0.364223	0.0548165	3.04E-11	intergenic_variant	MODIFIER	NA	NA	NA	NA	NA	0.185226
25	13870125	0.367108	0.0549086	2.30E-11	intergenic_variant	MODIFIER	NA	NA	NA	NA	NA	0.184796
25	13873810	0.369304	0.0548804	1.71E-11	intergenic_variant	MODIFIER	NA	NA	NA	NA	NA	0.184862
25	13876756	0.372233	0.0548964	1.20E-11	upstream_gene_variant	MODIFIER	BMERB1	ENSBTAG00000011692	Transcript	ENSBTAT00000071578	protein_coding	0.184829
25	13878211	0.372785	0.0548969	1.12E-11	upstream_gene_variant	MODIFIER	BMERB1	ENSBTAG00000011692	Transcript	ENSBTAT00000071578	protein_coding	0.184805
25	13882167	0.363868	0.0546605	2.80E-11	intron_variant	MODIFIER	BMERB1	ENSBTAG00000011692	Transcript	ENSBTAT00000071578	protein_coding	0.813487
25	13882416	0.370914	0.0549004	1.42E-11	intron_variant	MODIFIER	BMERB1	ENSBTAG00000011692	Transcript	ENSBTAT00000071578	protein_coding	0.184788
25	13885241	0.370914	0.0549004	1.42E-11	intron_variant	MODIFIER	BMERB1	ENSBTAG00000011692	Transcript	ENSBTAT00000071578	protein_coding	0.184788
25	13885287	0.363839	0.0546515	2.79E-11	intron_variant	MODIFIER	BMERB1	ENSBTAG00000011692	Transcript	ENSBTAT00000071578	protein_coding	0.186522
25	13885614	0.363837	0.0546515	2.79E-11	intron_variant	MODIFIER	BMERB1	ENSBTAG00000011692	Transcript	ENSBTAT00000071578	protein_coding	0.18653
25	13885988	0.370912	0.0549004	1.42E-11	intron_variant	MODIFIER	BMERB1	ENSBTAG00000011692	Transcript	ENSBTAT00000071578	protein_coding	0.184796
25	13886408	0.370912	0.0549004	1.42E-11	intron_variant	MODIFIER	BMERB1	ENSBTAG00000011692	Transcript	ENSBTAT00000071578	protein_coding	0.184796
25	13886653	0.363837	0.0546515	2.79E-11	intron_variant	MODIFIER	BMERB1	ENSBTAG00000011692	Transcript	ENSBTAT00000071578	protein_coding	0.18653
25	13887447	0.363837	0.0546515	2.79E-11	intron_variant	MODIFIER	BMERB1	ENSBTAG00000011692	Transcript	ENSBTAT00000071578	protein_coding	0.18653
25	13887930	0.370914	0.0549004	1.42E-11	intron_variant	MODIFIER	BMERB1	ENSBTAG00000011692	Transcript	ENSBTAT00000071578	protein_coding	0.184788
25	13888068	0.370917	0.0549005	1.42E-11	intron_variant	MODIFIER	BMERB1	ENSBTAG00000011692	Transcript	ENSBTAT00000071578	protein_coding	0.184771
25	13888275	0.371703	0.0549035	1.29E-11	intron_variant	MODIFIER	BMERB1	ENSBTAG00000011692	Transcript	ENSBTAT00000071578	protein_coding	0.184763
25	13888279	0.371702	0.0549035	1.29E-11	intron_variant	MODIFIER	BMERB1	ENSBTAG00000011692	Transcript	ENSBTAT00000071578	protein_coding	0.184763
25	13888614	0.370915	0.0549005	1.42E-11	intron_variant	MODIFIER	BMERB1	ENSBTAG00000011692	Transcript	ENSBTAT00000071578	protein_coding	0.18478
25	13892505	0.364912	0.0546525	2.44E-11	intron_variant	MODIFIER	BMERB1	ENSBTAG00000011692	Transcript	ENSBTAT00000071578	protein_coding	0.186456
25	13893001	0.371991	0.0549017	1.24E-11	intron_variant	MODIFIER	BMERB1	ENSBTAG00000011692	Transcript	ENSBTAT00000071578	protein_coding	0.184722
25	13893958	0.364908	0.0546524	2.44E-11	intron_variant	MODIFIER	BMERB1	ENSBTAG00000011692	Transcript	ENSBTAT00000071578	protein_coding	0.186464
25	13894144	0.371988	0.0549016	1.24E-11	intron_variant	MODIFIER	BMERB1	ENSBTAG00000011692	Transcript	ENSBTAT00000071578	protein_coding	0.18473
25	13900435	0.358899	0.0545044	4.56E-11	intron_variant	MODIFIER	BMERB1	ENSBTAG00000011692	Transcript	ENSBTAT00000071578	protein_coding	0.186844
25	13901400	0.371473	0.0549025	1.32E-11	intron_variant	MODIFIER	BMERB1	ENSBTAG00000011692	Transcript	ENSBTAT00000071578	protein_coding	0.18473
25	13907146	0.367966	0.0549526	2.14E-11	intron_variant	MODIFIER	BMERB1	ENSBTAG00000011692	Transcript	ENSBTAT00000071578	protein_coding	0.181915
25	13907323	0.360207	0.0546999	4.54E-11	intron_variant	MODIFIER	BMERB1	ENSBTAG00000011692	Transcript	ENSBTAT00000071578	protein_coding	0.183698
25	13909173	0.367241	0.0549486	2.34E-11	intron_variant	MODIFIER	BMERB1	ENSBTAG00000011692	Transcript	ENSBTAT00000071578	protein_coding	0.181956
25	13912966	0.367242	0.0549487	2.34E-11	intron_variant	MODIFIER	BMERB1	ENSBTAG00000011692	Transcript	ENSBTAT00000071578	protein_coding	0.181956
25	13914746	0.367258	0.0550406	2.51E-11	intron_variant	MODIFIER	BMERB1	ENSBTAG00000011692	Transcript	ENSBTAT00000071578	protein_coding	0.181808
25	13917945	0.389344	0.0552375	1.81E-12	intron_variant	MODIFIER	BMERB1	ENSBTAG00000011692	Transcript	ENSBTAT00000071578	protein_coding	0.180586
25	13918717	0.367242	0.0549487	2.34E-11	intron_variant	MODIFIER	BMERB1	ENSBTAG00000011692	Transcript	ENSBTAT00000071578	protein_coding	0.181956
25	13918884	0.367242	0.0549487	2.34E-11	intron_variant	MODIFIER	BMERB1	ENSBTAG00000011692	Transcript	ENSBTAT00000071578	protein_coding	0.181956
25	13919550	0.367242	0.0549487	2.34E-11	intron_variant	MODIFIER	BMERB1	ENSBTAG00000011692	Transcript	ENSBTAT00000071578	protein_coding	0.181956
25	13919855	0.367244	0.0549487	2.33E-11	intron_variant	MODIFIER	BMERB1	ENSBTAG00000011692	Transcript	ENSBTAT00000071578	protein_coding	0.181948
25	13920066	0.367241	0.0549486	2.34E-11	intron_variant	MODIFIER	BMERB1	ENSBTAG00000011692	Transcript	ENSBTAT00000071578	protein_coding	0.181956
25	13920673	0.371141	0.0548515	1.32E-11	intron_variant	MODIFIER	BMERB1	ENSBTAG00000011692	Transcript	ENSBTAT00000071578	protein_coding	0.184846
25	13922650	0.326938	0.050064	6.56E-11	intron_variant	MODIFIER	BMERB1	ENSBTAG00000011692	Transcript	ENSBTAT00000071578	protein_coding	0.790726
25	13923758	0.316743	0.0496739	1.81E-10	intron_variant	MODIFIER	BMERB1	ENSBTAG00000011692	Transcript	ENSBTAT00000071578	protein_coding	0.789008
25	13924086	0.314001	0.0497358	2.73E-10	intron_variant	MODIFIER	BMERB1	ENSBTAG00000011692	Transcript	ENSBTAT00000071578	protein_coding	0.789215
25	13924159	0.314045	0.0497364	2.72E-10	intron_variant	MODIFIER	BMERB1	ENSBTAG00000011692	Transcript	ENSBTAT00000071578	protein_coding	0.789206
25	13924212	0.314046	0.0497364	2.72E-10	intron_variant	MODIFIER	BMERB1	ENSBTAG00000011692	Transcript	ENSBTAT00000071578	protein_coding	0.789215
25	13924228	0.314047	0.0497364	2.72E-10	intron_variant	MODIFIER	BMERB1	ENSBTAG00000011692	Transcript	ENSBTAT00000071578	protein_coding	0.789215
25	13924296	0.314047	0.0497364	2.72E-10	intron_variant	MODIFIER	BMERB1	ENSBTAG00000011692	Transcript	ENSBTAT00000071578	protein_coding	0.789215
25	13924312	0.314047	0.0497364	2.72E-10	intron_variant	MODIFIER	BMERB1	ENSBTAG00000011692	Transcript	ENSBTAT00000071578	protein_coding	0.789215
25	13924331	0.314047	0.0497364	2.72E-10	intron_variant	MODIFIER	BMERB1	ENSBTAG00000011692	Transcript	ENSBTAT00000071578	protein_coding	0.789215
25	13924377	0.314002	0.0497358	2.73E-10	intron_variant	MODIFIER	BMERB1	ENSBTAG00000011692	Transcript	ENSBTAT00000071578	protein_coding	0.789206
25	13924647	0.313139	0.0497177	3.01E-10	intron_variant	MODIFIER	BMERB1	ENSBTAG00000011692	Transcript	ENSBTAT00000071578	protein_coding	0.788934
25	13924728	0.314045	0.0497364	2.72E-10	intron_variant	MODIFIER	BMERB1	ENSBTAG00000011692	Transcript	ENSBTAT00000071578	protein_coding	0.789206
25	13924856	0.314033	0.0497362	2.72E-10	intron_variant	MODIFIER	BMERB1	ENSBTAG00000011692	Transcript	ENSBTAT00000071578	protein_coding	0.789157
25	13924911	0.314042	0.0497363	2.72E-10	intron_variant	MODIFIER	BMERB1	ENSBTAG00000011692	Transcript	ENSBTAT00000071578	protein_coding	0.78919
25	13924912	0.314043	0.0497364	2.72E-10	intron_variant	MODIFIER	BMERB1	ENSBTAG00000011692	Transcript	ENSBTAT00000071578	protein_coding	0.78919
25	13924940	0.314046	0.0497364	2.72E-10	intron_variant	MODIFIER	BMERB1	ENSBTAG00000011692	Transcript	ENSBTAT00000071578	protein_coding	0.789215
25	13924977	0.314046	0.0497364	2.72E-10	intron_variant	MODIFIER	BMERB1	ENSBTAG00000011692	Transcript	ENSBTAT00000071578	protein_coding	0.789215
25	13925003	0.314049	0.0497365	2.71E-10	intron_variant	MODIFIER	BMERB1	ENSBTAG00000011692	Transcript	ENSBTAT00000071578	protein_coding	0.789223
25	13925303	0.314046	0.0497364	2.72E-10	intron_variant	MODIFIER	BMERB1	ENSBTAG00000011692	Transcript	ENSBTAT00000071578	protein_coding	0.789198
25	13925317	0.314046	0.0497364	2.72E-10	intron_variant	MODIFIER	BMERB1	ENSBTAG00000011692	Transcript	ENSBTAT00000071578	protein_coding	0.789198
25	13925323	0.314046	0.0497364	2.72E-10	intron_variant	MODIFIER	BMERB1	ENSBTAG00000011692	Transcript	ENSBTAT00000071578	protein_coding	0.789198
25	13925529	0.314382	0.0497348	2.60E-10	intron_variant	MODIFIER	BMERB1	ENSBTAG00000011692	Transcript	ENSBTAT00000071578	protein_coding	0.789198
25	13925770	0.313941	0.049734	2.75E-10	intron_variant	MODIFIER	BMERB1	ENSBTAG00000011692	Transcript	ENSBTAT00000071578	protein_coding	0.789206
25	13925778	0.313941	0.049734	2.75E-10	intron_variant	MODIFIER	BMERB1	ENSBTAG00000011692	Transcript	ENSBTAT00000071578	protein_coding	0.789206
25	13925779	0.313941	0.049734	2.75E-10	intron_variant	MODIFIER	BMERB1	ENSBTAG00000011692	Transcript	ENSBTAT00000071578	protein_coding	0.789206
25	13925789	0.313938	0.0497339	2.75E-10	intron_variant	MODIFIER	BMERB1	ENSBTAG00000011692	Transcript	ENSBTAT00000071578	protein_coding	0.78919
25	13926017	0.314045	0.0497364	2.72E-10	intron_variant	MODIFIER	BMERB1	ENSBTAG00000011692	Transcript	ENSBTAT00000071578	protein_coding	0.789198
25	13926153	0.314045	0.0497364	2.72E-10	intron_variant	MODIFIER	BMERB1	ENSBTAG00000011692	Transcript	ENSBTAT00000071578	protein_coding	0.789198
25	13926174	0.314045	0.0497364	2.72E-10	intron_variant	MODIFIER	BMERB1	ENSBTAG00000011692	Transcript	ENSBTAT00000071578	protein_coding	0.789198
25	13926287	0.313945	0.049734	2.75E-10	intron_variant	MODIFIER	BMERB1	ENSBTAG00000011692	Transcript	ENSBTAT00000071578	protein_coding	0.789198
25	13926371	0.314047	0.0497364	2.72E-10	intron_variant	MODIFIER	BMERB1	ENSBTAG00000011692	Transcript	ENSBTAT00000071578	protein_coding	0.789206
25	13926550	0.314043	0.0497364	2.72E-10	intron_variant	MODIFIER	BMERB1	ENSBTAG00000011692	Transcript	ENSBTAT00000071578	protein_coding	0.789198
25	13926555	0.314043	0.0497364	2.72E-10	intron_variant	MODIFIER	BMERB1	ENSBTAG00000011692	Transcript	ENSBTAT00000071578	protein_coding	0.789198
25	13926559	0.314043	0.0497364	2.72E-10	intron_variant	MODIFIER	BMERB1	ENSBTAG00000011692	Transcript	ENSBTAT00000071578	protein_coding	0.789198
25	13929861	0.386973	0.0550523	2.08E-12	intron_variant	MODIFIER	BMERB1	ENSBTAG00000011692	Transcript	ENSBTAT00000071578	protein_coding	0.815831
25	13953926	0.38594	0.0550572	2.39E-12	intron_variant	MODIFIER	BMERB1	ENSBTAG00000011692	Transcript	ENSBTAT00000071578	protein_coding	0.815848
25	13958589	0.385945	0.0550572	2.39E-12	intron_variant	MODIFIER	BMERB1	ENSBTAG00000011692	Transcript	ENSBTAT00000071578	protein_coding	0.184144
25	13980046	0.386533	0.0550619	2.22E-12	intron_variant	MODIFIER	BMERB1	ENSBTAG00000011692	Transcript	ENSBTAT00000071578	protein_coding	0.184103
25	14048031	0.49262	0.0596157	1.42E-16	intron_variant	MODIFIER	MARF1	ENSBTAG00000020387	Transcript	ENSBTAT00000066619	protein_coding	0.166906
25	14114674	0.257322	0.041513	5.70E-10	intron_variant	MODIFIER	NDE1	ENSBTAG00000015986	Transcript	ENSBTAT00000084796	protein_coding	0.7083
25	14114675	0.257322	0.041513	5.70E-10	intron_variant	MODIFIER	NDE1	ENSBTAG00000015986	Transcript	ENSBTAT00000084796	protein_coding	0.7083
25	14114692	0.257323	0.041513	5.70E-10	intron_variant	MODIFIER	NDE1	ENSBTAG00000015986	Transcript	ENSBTAT00000084796	protein_coding	0.708309
25	14114841	0.257324	0.041513	5.70E-10	intron_variant	MODIFIER	NDE1	ENSBTAG00000015986	Transcript	ENSBTAT00000084796	protein_coding	0.708317
25	14115238	0.253147	0.0415806	1.14E-09	intron_variant	MODIFIER	NDE1	ENSBTAG00000015986	Transcript	ENSBTAT00000084796	protein_coding	0.708771
25	14115376	0.253409	0.0415815	1.10E-09	intron_variant	MODIFIER	NDE1	ENSBTAG00000015986	Transcript	ENSBTAT00000084796	protein_coding	0.708771
25	14115759	0.253409	0.0415815	1.10E-09	intron_variant	MODIFIER	NDE1	ENSBTAG00000015986	Transcript	ENSBTAT00000084796	protein_coding	0.708771
25	14115777	0.688705	0.0675543	2.09E-24	intron_variant	MODIFIER	NDE1	ENSBTAG00000015986	Transcript	ENSBTAT00000084796	protein_coding	0.144467
25	14115833	0.253408	0.0415815	1.10E-09	intron_variant	MODIFIER	NDE1	ENSBTAG00000015986	Transcript	ENSBTAT00000084796	protein_coding	0.708771
25	14115837	0.253408	0.0415815	1.10E-09	intron_variant	MODIFIER	NDE1	ENSBTAG00000015986	Transcript	ENSBTAT00000084796	protein_coding	0.708771
25	14115911	0.253409	0.0415815	1.10E-09	intron_variant	MODIFIER	NDE1	ENSBTAG00000015986	Transcript	ENSBTAT00000084796	protein_coding	0.708771
25	14116660	0.253409	0.0415815	1.10E-09	intron_variant	MODIFIER	NDE1	ENSBTAG00000015986	Transcript	ENSBTAT00000084796	protein_coding	0.708771
25	14116801	0.253409	0.0415815	1.10E-09	intron_variant	MODIFIER	NDE1	ENSBTAG00000015986	Transcript	ENSBTAT00000084796	protein_coding	0.708771
25	14116818	0.253409	0.0415815	1.10E-09	intron_variant	MODIFIER	NDE1	ENSBTAG00000015986	Transcript	ENSBTAT00000084796	protein_coding	0.708771
25	14116842	0.253409	0.0415815	1.10E-09	intron_variant	MODIFIER	NDE1	ENSBTAG00000015986	Transcript	ENSBTAT00000084796	protein_coding	0.708771
25	14117012	0.253408	0.0415815	1.10E-09	synonymous_variant	LOW	NDE1	ENSBTAG00000015986	Transcript	ENSBTAT00000084796	protein_coding	0.708763
25	14117074	0.253409	0.0415815	1.10E-09	intron_variant	MODIFIER	NDE1	ENSBTAG00000015986	Transcript	ENSBTAT00000084796	protein_coding	0.708771
25	14117501	0.253659	0.0415846	1.06E-09	intron_variant	MODIFIER	NDE1	ENSBTAG00000015986	Transcript	ENSBTAT00000084796	protein_coding	0.708829
25	14117573	0.253659	0.0415846	1.06E-09	intron_variant	MODIFIER	NDE1	ENSBTAG00000015986	Transcript	ENSBTAT00000084796	protein_coding	0.708829
25	14117711	0.253659	0.0415846	1.06E-09	intron_variant	MODIFIER	NDE1	ENSBTAG00000015986	Transcript	ENSBTAT00000084796	protein_coding	0.708829
25	14117969	0.689694	0.0675044	1.66E-24	intron_variant	MODIFIER	NDE1	ENSBTAG00000015986	Transcript	ENSBTAT00000084796	protein_coding	0.144764
25	14118555	0.689703	0.0675045	1.66E-24	intron_variant	MODIFIER	NDE1	ENSBTAG00000015986	Transcript	ENSBTAT00000084796	protein_coding	0.144764
25	14119396	0.251612	0.041517	1.36E-09	intron_variant	MODIFIER	NDE1	ENSBTAG00000015986	Transcript	ENSBTAT00000084796	protein_coding	0.708028
25	14120944	0.689728	0.0675048	1.66E-24	intron_variant	MODIFIER	NDE1	ENSBTAG00000015986	Transcript	ENSBTAT00000084796	protein_coding	0.144723
25	14124252	0.689799	0.0675043	1.64E-24	downstream_gene_variant	MODIFIER	MYH11	ENSBTAG00000015988	Transcript	ENSBTAT00000086021	protein_coding	0.144682
25	14126471	0.673318	0.067219	1.29E-23	downstream_gene_variant	MODIFIER	MYH11	ENSBTAG00000015988	Transcript	ENSBTAT00000086021	protein_coding	0.145194
25	14136439	0.55459	0.0610234	1.01E-19	intron_variant	MODIFIER	MYH11	ENSBTAG00000015988	Transcript	ENSBTAT00000086021	protein_coding	0.164603
25	14138670	0.66324	0.066939	3.84E-23	splice_polypyrimidine_tract_variant&intron_variant	LOW	MYH11	ENSBTAG00000015988	Transcript	ENSBTAT00000086021	protein_coding	0.145648
25	14143409	0.663246	0.0669391	3.83E-23	intron_variant	MODIFIER	MYH11	ENSBTAG00000015988	Transcript	ENSBTAT00000086021	protein_coding	0.145648
25	14144956	0.669293	0.0670316	1.78E-23	intron_variant	MODIFIER	MYH11	ENSBTAG00000015988	Transcript	ENSBTAT00000086021	protein_coding	0.145631
25	14145394	0.669307	0.0670318	1.77E-23	intron_variant	MODIFIER	MYH11	ENSBTAG00000015988	Transcript	ENSBTAT00000086021	protein_coding	0.145631
25	14145934	0.731636	0.0681916	7.43E-27	intron_variant	MODIFIER	MYH11	ENSBTAG00000015988	Transcript	ENSBTAT00000086021	protein_coding	0.142337
25	14149581	0.669293	0.0670316	1.78E-23	intron_variant	MODIFIER	MYH11	ENSBTAG00000015988	Transcript	ENSBTAT00000086021	protein_coding	0.145631
25	14150150	0.66701	0.0670008	2.39E-23	intron_variant	MODIFIER	MYH11	ENSBTAG00000015988	Transcript	ENSBTAT00000086021	protein_coding	0.145846
25	14154765	0.621927	0.0659722	4.22E-21	splice_polypyrimidine_tract_variant&intron_variant	LOW	MYH11	ENSBTAG00000015988	Transcript	ENSBTAT00000086021	protein_coding	0.14862
25	14155263	0.621924	0.0659721	4.22E-21	intron_variant	MODIFIER	MYH11	ENSBTAG00000015988	Transcript	ENSBTAT00000086021	protein_coding	0.14862
25	14161898	0.293149	0.0488559	1.97E-09	intron_variant	MODIFIER	MYH11	ENSBTAG00000015988	Transcript	ENSBTAT00000086021	protein_coding	0.214822
25	14164156	0.293152	0.0488559	1.97E-09	intron_variant	MODIFIER	MYH11	ENSBTAG00000015988	Transcript	ENSBTAT00000086021	protein_coding	0.214822
25	14173510	0.294804	0.0488565	1.60E-09	intron_variant	MODIFIER	MYH11	ENSBTAG00000015988	Transcript	ENSBTAT00000086021	protein_coding	0.214864
25	14175399	0.732688	0.0681899	6.27E-27	intron_variant	MODIFIER	MYH11	ENSBTAG00000015988	Transcript	ENSBTAT00000086021	protein_coding	0.142387
25	14186528	0.294907	0.0488344	1.55E-09	intron_variant	MODIFIER	MYH11	ENSBTAG00000015988	Transcript	ENSBTAT00000086021	protein_coding	0.214913
25	14192801	0.732956	0.0681789	5.90E-27	intron_variant	MODIFIER	MYH11	ENSBTAG00000015988	Transcript	ENSBTAT00000086021	protein_coding	0.14242
25	14229015	0.295591	0.0487502	1.33E-09	intron_variant	MODIFIER	MYH11	ENSBTAG00000015988	Transcript	ENSBTAT00000086021	protein_coding	0.214946
25	14233739	0.290425	0.0488605	2.78E-09	intron_variant	MODIFIER	MYH11	ENSBTAG00000015988	Transcript	ENSBTAT00000086021	protein_coding	0.214542
25	14237064	0.290422	0.0488605	2.78E-09	upstream_gene_variant	MODIFIER	MYH11	ENSBTAG00000015988	Transcript	ENSBTAT00000086021	protein_coding	0.214558
25	14237569	0.290423	0.0488605	2.78E-09	upstream_gene_variant	MODIFIER	MYH11	ENSBTAG00000015988	Transcript	ENSBTAT00000086021	protein_coding	0.21455
25	14251723	0.2877	0.048594	3.21E-09	intron_variant	MODIFIER	MYH11	ENSBTAG00000015988	Transcript	ENSBTAT00000081607	protein_coding	0.216424
25	14260728	0.287171	0.048857	4.16E-09	intron_variant	MODIFIER	CEP20	ENSBTAG00000032640	Transcript	ENSBTAT00000085846	protein_coding	0.214575
25	14273075	0.28787	0.0488583	3.82E-09	intron_variant	MODIFIER	CEP20	ENSBTAG00000032640	Transcript	ENSBTAT00000085846	protein_coding	0.214517
25	14283648	0.287868	0.0488583	3.82E-09	intergenic_variant	MODIFIER	NA	NA	NA	NA	NA	0.214517
25	14309333	0.695756	0.0661169	6.76E-26	intergenic_variant	MODIFIER	NA	NA	NA	NA	NA	0.146803
25	14315544	0.686802	0.0661365	2.91E-25	intergenic_variant	MODIFIER	NA	NA	NA	NA	NA	0.14701
25	14323126	0.679469	0.0661124	8.90E-25	intergenic_variant	MODIFIER	NA	NA	NA	NA	NA	0.147357
25	14336065	0.721288	0.0679883	2.71E-26	intron_variant	MODIFIER	ABCC1	ENSBTAG00000021090	Transcript	ENSBTAT00000028094	protein_coding	0.142956
25	14336090	0.482133	0.058038	9.80E-17	intron_variant	MODIFIER	ABCC1	ENSBTAG00000021090	Transcript	ENSBTAT00000028094	protein_coding	0.827224
25	14336249	0.730178	0.0680998	8.01E-27	intron_variant	MODIFIER	ABCC1	ENSBTAG00000021090	Transcript	ENSBTAT00000028094	protein_coding	0.142535
25	14336478	0.730178	0.0680998	8.01E-27	intron_variant	MODIFIER	ABCC1	ENSBTAG00000021090	Transcript	ENSBTAT00000028094	protein_coding	0.142535
25	14336778	0.730178	0.0680998	8.01E-27	intron_variant	MODIFIER	ABCC1	ENSBTAG00000021090	Transcript	ENSBTAT00000028094	protein_coding	0.142535
25	14339065	0.730175	0.0680998	8.01E-27	intron_variant	MODIFIER	ABCC1	ENSBTAG00000021090	Transcript	ENSBTAT00000028094	protein_coding	0.142543
25	14339483	0.730189	0.0680998	8.00E-27	intron_variant	MODIFIER	ABCC1	ENSBTAG00000021090	Transcript	ENSBTAT00000028094	protein_coding	0.142519
25	14339677	0.730189	0.0680998	8.00E-27	intron_variant	MODIFIER	ABCC1	ENSBTAG00000021090	Transcript	ENSBTAT00000028094	protein_coding	0.142519
25	14340192	0.730189	0.0680998	8.00E-27	intron_variant	MODIFIER	ABCC1	ENSBTAG00000021090	Transcript	ENSBTAT00000028094	protein_coding	0.142519
25	14341036	0.730189	0.0680998	8.00E-27	intron_variant	MODIFIER	ABCC1	ENSBTAG00000021090	Transcript	ENSBTAT00000028094	protein_coding	0.142519
25	14341063	0.730189	0.0680998	8.00E-27	intron_variant	MODIFIER	ABCC1	ENSBTAG00000021090	Transcript	ENSBTAT00000028094	protein_coding	0.142519
25	14341082	0.730189	0.0680998	8.00E-27	intron_variant	MODIFIER	ABCC1	ENSBTAG00000021090	Transcript	ENSBTAT00000028094	protein_coding	0.142519
25	14341089	0.730189	0.0680998	8.00E-27	intron_variant	MODIFIER	ABCC1	ENSBTAG00000021090	Transcript	ENSBTAT00000028094	protein_coding	0.142519
25	14341140	0.730189	0.0680998	8.00E-27	intron_variant	MODIFIER	ABCC1	ENSBTAG00000021090	Transcript	ENSBTAT00000028094	protein_coding	0.142519
25	14341259	0.730189	0.0680998	8.00E-27	intron_variant	MODIFIER	ABCC1	ENSBTAG00000021090	Transcript	ENSBTAT00000028094	protein_coding	0.142519
25	14341492	0.730189	0.0680998	8.00E-27	intron_variant	MODIFIER	ABCC1	ENSBTAG00000021090	Transcript	ENSBTAT00000028094	protein_coding	0.142519
25	14341541	0.730189	0.0680998	8.00E-27	intron_variant	MODIFIER	ABCC1	ENSBTAG00000021090	Transcript	ENSBTAT00000028094	protein_coding	0.142519
25	14341546	0.730189	0.0680998	8.00E-27	intron_variant	MODIFIER	ABCC1	ENSBTAG00000021090	Transcript	ENSBTAT00000028094	protein_coding	0.142519
25	14341907	0.730189	0.0680998	8.00E-27	intron_variant	MODIFIER	ABCC1	ENSBTAG00000021090	Transcript	ENSBTAT00000028094	protein_coding	0.142519
25	14342194	0.730191	0.0680998	7.99E-27	intron_variant	MODIFIER	ABCC1	ENSBTAG00000021090	Transcript	ENSBTAT00000028094	protein_coding	0.142519
25	14342231	0.730191	0.0680998	7.99E-27	intron_variant	MODIFIER	ABCC1	ENSBTAG00000021090	Transcript	ENSBTAT00000028094	protein_coding	0.142519
25	14342348	0.730191	0.0680998	7.99E-27	intron_variant	MODIFIER	ABCC1	ENSBTAG00000021090	Transcript	ENSBTAT00000028094	protein_coding	0.142519
25	14342642	0.730191	0.0680998	7.99E-27	intron_variant	MODIFIER	ABCC1	ENSBTAG00000021090	Transcript	ENSBTAT00000028094	protein_coding	0.142519
25	14343207	0.730014	0.0680988	8.21E-27	intron_variant	MODIFIER	ABCC1	ENSBTAG00000021090	Transcript	ENSBTAT00000028094	protein_coding	0.142535
25	14343967	0.730021	0.0680988	8.20E-27	intron_variant	MODIFIER	ABCC1	ENSBTAG00000021090	Transcript	ENSBTAT00000028094	protein_coding	0.142519
25	14345754	0.730819	0.0681004	7.24E-27	intron_variant	MODIFIER	ABCC1	ENSBTAG00000021090	Transcript	ENSBTAT00000028094	protein_coding	0.142543
25	14348726	0.730819	0.0681004	7.24E-27	intron_variant	MODIFIER	ABCC1	ENSBTAG00000021090	Transcript	ENSBTAT00000028094	protein_coding	0.142543
25	14348872	0.730819	0.0681004	7.24E-27	intron_variant	MODIFIER	ABCC1	ENSBTAG00000021090	Transcript	ENSBTAT00000028094	protein_coding	0.142543
25	14349728	0.730819	0.0681004	7.24E-27	intron_variant	MODIFIER	ABCC1	ENSBTAG00000021090	Transcript	ENSBTAT00000028094	protein_coding	0.142543
25	14351836	0.730814	0.0681004	7.25E-27	intron_variant	MODIFIER	ABCC1	ENSBTAG00000021090	Transcript	ENSBTAT00000028094	protein_coding	0.142543
25	14352360	0.730814	0.0681004	7.25E-27	intron_variant	MODIFIER	ABCC1	ENSBTAG00000021090	Transcript	ENSBTAT00000028094	protein_coding	0.142543
25	14355354	0.712373	0.0673966	4.11E-26	intron_variant	MODIFIER	ABCC1	ENSBTAG00000021090	Transcript	ENSBTAT00000028094	protein_coding	0.143873
25	14355603	0.724843	0.0678784	1.28E-26	intron_variant	MODIFIER	ABCC1	ENSBTAG00000021090	Transcript	ENSBTAT00000028094	protein_coding	0.142989
25	14355758	0.724843	0.0678784	1.28E-26	intron_variant	MODIFIER	ABCC1	ENSBTAG00000021090	Transcript	ENSBTAT00000028094	protein_coding	0.142989
25	14356003	0.723167	0.0678712	1.65E-26	intron_variant	MODIFIER	ABCC1	ENSBTAG00000021090	Transcript	ENSBTAT00000028094	protein_coding	0.143031
25	14357282	0.72613	0.0676549	7.14E-27	intron_variant	MODIFIER	ABCC1	ENSBTAG00000021090	Transcript	ENSBTAT00000028094	protein_coding	0.143377
25	14357292	0.72613	0.0676549	7.14E-27	intron_variant	MODIFIER	ABCC1	ENSBTAG00000021090	Transcript	ENSBTAT00000028094	protein_coding	0.143377
25	14357297	0.72613	0.0676549	7.14E-27	intron_variant	MODIFIER	ABCC1	ENSBTAG00000021090	Transcript	ENSBTAT00000028094	protein_coding	0.143377
25	14357301	0.476032	0.0586476	4.79E-16	intron_variant	MODIFIER	ABCC1	ENSBTAG00000021090	Transcript	ENSBTAT00000028094	protein_coding	0.17077
25	14357352	0.719175	0.0675165	1.71E-26	intron_variant	MODIFIER	ABCC1	ENSBTAG00000021090	Transcript	ENSBTAT00000028094	protein_coding	0.143666
25	14357378	0.631385	0.0660777	1.23E-21	intron_variant	MODIFIER	ABCC1	ENSBTAG00000021090	Transcript	ENSBTAT00000028094	protein_coding	0.147629
25	14357408	0.722118	0.0676186	1.27E-26	intron_variant	MODIFIER	ABCC1	ENSBTAG00000021090	Transcript	ENSBTAT00000028094	protein_coding	0.143386
25	14357608	0.722405	0.0675297	1.04E-26	intron_variant	MODIFIER	ABCC1	ENSBTAG00000021090	Transcript	ENSBTAT00000028094	protein_coding	0.143815
25	14358058	0.721525	0.0675316	1.21E-26	intron_variant	MODIFIER	ABCC1	ENSBTAG00000021090	Transcript	ENSBTAT00000028094	protein_coding	0.143798
25	14358126	0.721525	0.0675316	1.21E-26	intron_variant	MODIFIER	ABCC1	ENSBTAG00000021090	Transcript	ENSBTAT00000028094	protein_coding	0.143798
25	14358375	0.721525	0.0675316	1.21E-26	intron_variant	MODIFIER	ABCC1	ENSBTAG00000021090	Transcript	ENSBTAT00000028094	protein_coding	0.143798
25	14359448	0.721522	0.0675316	1.21E-26	intron_variant	MODIFIER	ABCC1	ENSBTAG00000021090	Transcript	ENSBTAT00000028094	protein_coding	0.143798
25	14359663	0.721522	0.0675316	1.21E-26	intron_variant	MODIFIER	ABCC1	ENSBTAG00000021090	Transcript	ENSBTAT00000028094	protein_coding	0.143798
25	14359723	0.721522	0.0675316	1.21E-26	intron_variant	MODIFIER	ABCC1	ENSBTAG00000021090	Transcript	ENSBTAT00000028094	protein_coding	0.143798
25	14360242	0.721522	0.0675316	1.21E-26	intron_variant	MODIFIER	ABCC1	ENSBTAG00000021090	Transcript	ENSBTAT00000028094	protein_coding	0.143798
25	14360314	0.721519	0.0675316	1.21E-26	intron_variant	MODIFIER	ABCC1	ENSBTAG00000021090	Transcript	ENSBTAT00000028094	protein_coding	0.143798
25	14360397	0.721525	0.0675316	1.21E-26	intron_variant	MODIFIER	ABCC1	ENSBTAG00000021090	Transcript	ENSBTAT00000028094	protein_coding	0.143798
25	14360432	0.721525	0.0675316	1.21E-26	intron_variant	MODIFIER	ABCC1	ENSBTAG00000021090	Transcript	ENSBTAT00000028094	protein_coding	0.143798
25	14360559	0.721919	0.0675332	1.14E-26	intron_variant	MODIFIER	ABCC1	ENSBTAG00000021090	Transcript	ENSBTAT00000028094	protein_coding	0.14379
25	14360647	0.721922	0.0675333	1.14E-26	intron_variant	MODIFIER	ABCC1	ENSBTAG00000021090	Transcript	ENSBTAT00000028094	protein_coding	0.14379
25	14360794	0.720619	0.067498	1.32E-26	intron_variant	MODIFIER	ABCC1	ENSBTAG00000021090	Transcript	ENSBTAT00000028094	protein_coding	0.143774
25	14360919	0.720621	0.067498	1.32E-26	intron_variant	MODIFIER	ABCC1	ENSBTAG00000021090	Transcript	ENSBTAT00000028094	protein_coding	0.143774
25	14360975	0.720627	0.0674981	1.31E-26	intron_variant	MODIFIER	ABCC1	ENSBTAG00000021090	Transcript	ENSBTAT00000028094	protein_coding	0.143765
25	14361065	0.720621	0.067498	1.32E-26	intron_variant	MODIFIER	ABCC1	ENSBTAG00000021090	Transcript	ENSBTAT00000028094	protein_coding	0.143774
25	14361131	0.720621	0.067498	1.32E-26	intron_variant	MODIFIER	ABCC1	ENSBTAG00000021090	Transcript	ENSBTAT00000028094	protein_coding	0.143774
25	14361225	0.720624	0.067498	1.32E-26	intron_variant	MODIFIER	ABCC1	ENSBTAG00000021090	Transcript	ENSBTAT00000028094	protein_coding	0.143774
25	14361302	0.720624	0.067498	1.32E-26	intron_variant	MODIFIER	ABCC1	ENSBTAG00000021090	Transcript	ENSBTAT00000028094	protein_coding	0.143774
25	14361365	0.720624	0.067498	1.32E-26	intron_variant	MODIFIER	ABCC1	ENSBTAG00000021090	Transcript	ENSBTAT00000028094	protein_coding	0.143774
25	14361366	0.721871	0.0677655	1.70E-26	intron_variant	MODIFIER	ABCC1	ENSBTAG00000021090	Transcript	ENSBTAT00000028094	protein_coding	0.143476
25	14361528	0.720624	0.067498	1.32E-26	intron_variant	MODIFIER	ABCC1	ENSBTAG00000021090	Transcript	ENSBTAT00000028094	protein_coding	0.143774
25	14361714	0.721881	0.0677636	1.69E-26	intron_variant	MODIFIER	ABCC1	ENSBTAG00000021090	Transcript	ENSBTAT00000028094	protein_coding	0.143485
25	14361776	0.721881	0.0677636	1.69E-26	intron_variant	MODIFIER	ABCC1	ENSBTAG00000021090	Transcript	ENSBTAT00000028094	protein_coding	0.143485
25	14361889	0.722926	0.067766	1.44E-26	intron_variant	MODIFIER	ABCC1	ENSBTAG00000021090	Transcript	ENSBTAT00000028094	protein_coding	0.14346
25	14361997	0.721948	0.0677656	1.68E-26	intron_variant	MODIFIER	ABCC1	ENSBTAG00000021090	Transcript	ENSBTAT00000028094	protein_coding	0.143476
25	14362423	0.720621	0.067498	1.32E-26	intron_variant	MODIFIER	ABCC1	ENSBTAG00000021090	Transcript	ENSBTAT00000028094	protein_coding	0.143782
25	14362469	0.720621	0.067498	1.32E-26	intron_variant	MODIFIER	ABCC1	ENSBTAG00000021090	Transcript	ENSBTAT00000028094	protein_coding	0.143782
25	14362675	0.720621	0.067498	1.32E-26	intron_variant	MODIFIER	ABCC1	ENSBTAG00000021090	Transcript	ENSBTAT00000028094	protein_coding	0.143782
25	14362699	0.720621	0.067498	1.32E-26	intron_variant	MODIFIER	ABCC1	ENSBTAG00000021090	Transcript	ENSBTAT00000028094	protein_coding	0.143782
25	14362834	0.720779	0.0674984	1.28E-26	intron_variant	MODIFIER	ABCC1	ENSBTAG00000021090	Transcript	ENSBTAT00000028094	protein_coding	0.143765
25	14362875	0.720787	0.0674984	1.28E-26	intron_variant	MODIFIER	ABCC1	ENSBTAG00000021090	Transcript	ENSBTAT00000028094	protein_coding	0.143749
25	14362886	0.720787	0.0674984	1.28E-26	intron_variant	MODIFIER	ABCC1	ENSBTAG00000021090	Transcript	ENSBTAT00000028094	protein_coding	0.143749
25	14362946	0.720225	0.0674998	1.41E-26	intron_variant	MODIFIER	ABCC1	ENSBTAG00000021090	Transcript	ENSBTAT00000028094	protein_coding	0.143741
25	14362962	0.719865	0.0675026	1.50E-26	intron_variant	MODIFIER	ABCC1	ENSBTAG00000021090	Transcript	ENSBTAT00000028094	protein_coding	0.143732
25	14363150	0.719163	0.0675508	1.82E-26	intron_variant	MODIFIER	ABCC1	ENSBTAG00000021090	Transcript	ENSBTAT00000028094	protein_coding	0.143724
25	14363436	0.719533	0.0675477	1.70E-26	intron_variant	MODIFIER	ABCC1	ENSBTAG00000021090	Transcript	ENSBTAT00000028094	protein_coding	0.143732
25	14363627	0.721429	0.0675445	1.25E-26	intron_variant	MODIFIER	ABCC1	ENSBTAG00000021090	Transcript	ENSBTAT00000028094	protein_coding	0.143749
25	14363632	0.721429	0.0675445	1.25E-26	intron_variant	MODIFIER	ABCC1	ENSBTAG00000021090	Transcript	ENSBTAT00000028094	protein_coding	0.143749
25	14363693	0.721432	0.0675445	1.25E-26	intron_variant	MODIFIER	ABCC1	ENSBTAG00000021090	Transcript	ENSBTAT00000028094	protein_coding	0.143749
25	14363734	0.721434	0.0675445	1.25E-26	intron_variant	MODIFIER	ABCC1	ENSBTAG00000021090	Transcript	ENSBTAT00000028094	protein_coding	0.143749
25	14363868	0.721434	0.0675445	1.25E-26	intron_variant	MODIFIER	ABCC1	ENSBTAG00000021090	Transcript	ENSBTAT00000028094	protein_coding	0.143749
25	14363881	0.721434	0.0675445	1.25E-26	intron_variant	MODIFIER	ABCC1	ENSBTAG00000021090	Transcript	ENSBTAT00000028094	protein_coding	0.143749
25	14364757	0.722692	0.0675484	1.03E-26	intron_variant	MODIFIER	ABCC1	ENSBTAG00000021090	Transcript	ENSBTAT00000028094	protein_coding	0.143732
25	14364801	0.723169	0.067552	9.60E-27	intron_variant	MODIFIER	ABCC1	ENSBTAG00000021090	Transcript	ENSBTAT00000028094	protein_coding	0.143724
25	14364835	0.723177	0.067552	9.59E-27	intron_variant	MODIFIER	ABCC1	ENSBTAG00000021090	Transcript	ENSBTAT00000028094	protein_coding	0.143716
25	14364871	0.72318	0.067552	9.59E-27	intron_variant	MODIFIER	ABCC1	ENSBTAG00000021090	Transcript	ENSBTAT00000028094	protein_coding	0.143707
25	14364962	0.723188	0.067552	9.58E-27	intron_variant	MODIFIER	ABCC1	ENSBTAG00000021090	Transcript	ENSBTAT00000028094	protein_coding	0.143707
25	14365003	0.723191	0.067552	9.57E-27	intron_variant	MODIFIER	ABCC1	ENSBTAG00000021090	Transcript	ENSBTAT00000028094	protein_coding	0.143707
25	14365011	0.723191	0.067552	9.57E-27	intron_variant	MODIFIER	ABCC1	ENSBTAG00000021090	Transcript	ENSBTAT00000028094	protein_coding	0.143707
25	14365040	0.723191	0.067552	9.57E-27	intron_variant	MODIFIER	ABCC1	ENSBTAG00000021090	Transcript	ENSBTAT00000028094	protein_coding	0.143707
25	14365182	0.723191	0.067552	9.57E-27	intron_variant	MODIFIER	ABCC1	ENSBTAG00000021090	Transcript	ENSBTAT00000028094	protein_coding	0.143707
25	14365203	0.723188	0.067552	9.58E-27	intron_variant	MODIFIER	ABCC1	ENSBTAG00000021090	Transcript	ENSBTAT00000028094	protein_coding	0.143707
25	14365238	0.723191	0.067552	9.57E-27	intron_variant	MODIFIER	ABCC1	ENSBTAG00000021090	Transcript	ENSBTAT00000028094	protein_coding	0.143707
25	14365276	0.723188	0.067552	9.58E-27	intron_variant	MODIFIER	ABCC1	ENSBTAG00000021090	Transcript	ENSBTAT00000028094	protein_coding	0.143707
25	14365345	0.723188	0.067552	9.58E-27	intron_variant	MODIFIER	ABCC1	ENSBTAG00000021090	Transcript	ENSBTAT00000028094	protein_coding	0.143707
25	14365375	0.723188	0.067552	9.58E-27	intron_variant	MODIFIER	ABCC1	ENSBTAG00000021090	Transcript	ENSBTAT00000028094	protein_coding	0.143707
25	14365376	0.723188	0.067552	9.58E-27	intron_variant	MODIFIER	ABCC1	ENSBTAG00000021090	Transcript	ENSBTAT00000028094	protein_coding	0.143707
25	14365393	0.723188	0.067552	9.58E-27	intron_variant	MODIFIER	ABCC1	ENSBTAG00000021090	Transcript	ENSBTAT00000028094	protein_coding	0.143707
25	14365620	0.723191	0.067552	9.57E-27	intron_variant	MODIFIER	ABCC1	ENSBTAG00000021090	Transcript	ENSBTAT00000028094	protein_coding	0.143707
25	14365630	0.723191	0.067552	9.57E-27	intron_variant	MODIFIER	ABCC1	ENSBTAG00000021090	Transcript	ENSBTAT00000028094	protein_coding	0.143699
25	14365657	0.723191	0.067552	9.57E-27	intron_variant	MODIFIER	ABCC1	ENSBTAG00000021090	Transcript	ENSBTAT00000028094	protein_coding	0.143707
25	14365788	0.722986	0.0675552	9.94E-27	intron_variant	MODIFIER	ABCC1	ENSBTAG00000021090	Transcript	ENSBTAT00000028094	protein_coding	0.143658
25	14365811	0.722992	0.0675552	9.94E-27	intron_variant	MODIFIER	ABCC1	ENSBTAG00000021090	Transcript	ENSBTAT00000028094	protein_coding	0.14365
25	14365812	0.722992	0.0675552	9.94E-27	intron_variant	MODIFIER	ABCC1	ENSBTAG00000021090	Transcript	ENSBTAT00000028094	protein_coding	0.14365
25	14365823	0.722992	0.0675552	9.94E-27	intron_variant	MODIFIER	ABCC1	ENSBTAG00000021090	Transcript	ENSBTAT00000028094	protein_coding	0.14365
25	14365839	0.722992	0.0675552	9.94E-27	intron_variant	MODIFIER	ABCC1	ENSBTAG00000021090	Transcript	ENSBTAT00000028094	protein_coding	0.14365
25	14365884	0.728173	0.067673	5.31E-27	intron_variant	MODIFIER	ABCC1	ENSBTAG00000021090	Transcript	ENSBTAT00000028094	protein_coding	0.143468
25	14365915	0.734718	0.0677229	2.02E-27	intron_variant	MODIFIER	ABCC1	ENSBTAG00000021090	Transcript	ENSBTAT00000028094	protein_coding	0.14313
25	14365922	0.735132	0.0677312	1.92E-27	intron_variant	MODIFIER	ABCC1	ENSBTAG00000021090	Transcript	ENSBTAT00000028094	protein_coding	0.143022
25	14365935	0.729936	0.0676133	3.61E-27	intron_variant	MODIFIER	ABCC1	ENSBTAG00000021090	Transcript	ENSBTAT00000028094	protein_coding	0.143187
25	14366170	0.829203	0.123275	1.74E-11	intron_variant	MODIFIER	ABCC1	ENSBTAG00000021090	Transcript	ENSBTAT00000028094	protein_coding	0.0785285
25	14366261	0.812999	0.105944	1.67E-14	intron_variant	MODIFIER	ABCC1	ENSBTAG00000021090	Transcript	ENSBTAT00000028094	protein_coding	0.0901443
25	14366304	0.811134	0.105949	1.92E-14	intron_variant	MODIFIER	ABCC1	ENSBTAG00000021090	Transcript	ENSBTAT00000028094	protein_coding	0.0900948
25	14366365	0.846179	0.0975463	4.15E-18	intron_variant	MODIFIER	ABCC1	ENSBTAG00000021090	Transcript	ENSBTAT00000028094	protein_coding	0.0924559
25	14366373	0.855322	0.0977269	2.09E-18	intron_variant	MODIFIER	ABCC1	ENSBTAG00000021090	Transcript	ENSBTAT00000028094	protein_coding	0.0924477
25	14366382	0.855317	0.0977269	2.09E-18	intron_variant	MODIFIER	ABCC1	ENSBTAG00000021090	Transcript	ENSBTAT00000028094	protein_coding	0.0924724
25	14366405	0.930603	0.121509	1.88E-14	intron_variant	MODIFIER	ABCC1	ENSBTAG00000021090	Transcript	ENSBTAT00000028094	protein_coding	0.068374
25	14366632	0.834461	0.127779	6.55E-11	intron_variant	MODIFIER	ABCC1	ENSBTAG00000021090	Transcript	ENSBTAT00000028094	protein_coding	0.0769517
25	14366795	0.731227	0.0675413	2.58E-27	intron_variant	MODIFIER	ABCC1	ENSBTAG00000021090	Transcript	ENSBTAT00000028094	protein_coding	0.143534
25	14366825	0.727278	0.0675056	4.59E-27	intron_variant	MODIFIER	ABCC1	ENSBTAG00000021090	Transcript	ENSBTAT00000028094	protein_coding	0.143567
25	14366866	0.72727	0.0675056	4.59E-27	intron_variant	MODIFIER	ABCC1	ENSBTAG00000021090	Transcript	ENSBTAT00000028094	protein_coding	0.143584
25	14366893	0.726783	0.0675034	4.95E-27	intron_variant	MODIFIER	ABCC1	ENSBTAG00000021090	Transcript	ENSBTAT00000028094	protein_coding	0.14365
25	14366958	0.726767	0.0675034	4.96E-27	intron_variant	MODIFIER	ABCC1	ENSBTAG00000021090	Transcript	ENSBTAT00000028094	protein_coding	0.143683
25	14366973	0.726767	0.0675034	4.96E-27	intron_variant	MODIFIER	ABCC1	ENSBTAG00000021090	Transcript	ENSBTAT00000028094	protein_coding	0.143683
25	14366996	0.72677	0.0675034	4.96E-27	intron_variant	MODIFIER	ABCC1	ENSBTAG00000021090	Transcript	ENSBTAT00000028094	protein_coding	0.143674
25	14367027	0.726914	0.0675019	4.83E-27	intron_variant	MODIFIER	ABCC1	ENSBTAG00000021090	Transcript	ENSBTAT00000028094	protein_coding	0.143691
25	14367126	0.726906	0.0675019	4.84E-27	intron_variant	MODIFIER	ABCC1	ENSBTAG00000021090	Transcript	ENSBTAT00000028094	protein_coding	0.143716
25	14367249	0.726906	0.0675019	4.84E-27	intron_variant	MODIFIER	ABCC1	ENSBTAG00000021090	Transcript	ENSBTAT00000028094	protein_coding	0.143716
25	14367323	0.726906	0.0675019	4.84E-27	intron_variant	MODIFIER	ABCC1	ENSBTAG00000021090	Transcript	ENSBTAT00000028094	protein_coding	0.143716
25	14367394	0.726909	0.0675019	4.84E-27	intron_variant	MODIFIER	ABCC1	ENSBTAG00000021090	Transcript	ENSBTAT00000028094	protein_coding	0.143707
25	14367418	0.726909	0.0675019	4.84E-27	intron_variant	MODIFIER	ABCC1	ENSBTAG00000021090	Transcript	ENSBTAT00000028094	protein_coding	0.143707
25	14367419	0.726909	0.0675019	4.84E-27	intron_variant	MODIFIER	ABCC1	ENSBTAG00000021090	Transcript	ENSBTAT00000028094	protein_coding	0.143707
25	14367460	0.72722	0.0675054	4.63E-27	intron_variant	MODIFIER	ABCC1	ENSBTAG00000021090	Transcript	ENSBTAT00000028094	protein_coding	0.143691
25	14367461	0.72722	0.0675054	4.63E-27	intron_variant	MODIFIER	ABCC1	ENSBTAG00000021090	Transcript	ENSBTAT00000028094	protein_coding	0.143691
25	14367481	0.72722	0.0675054	4.63E-27	intron_variant	MODIFIER	ABCC1	ENSBTAG00000021090	Transcript	ENSBTAT00000028094	protein_coding	0.143691
25	14367482	0.72722	0.0675054	4.63E-27	intron_variant	MODIFIER	ABCC1	ENSBTAG00000021090	Transcript	ENSBTAT00000028094	protein_coding	0.143691
25	14367553	0.727364	0.0675039	4.51E-27	intron_variant	MODIFIER	ABCC1	ENSBTAG00000021090	Transcript	ENSBTAT00000028094	protein_coding	0.143707
25	14367603	0.727364	0.0675039	4.51E-27	intron_variant	MODIFIER	ABCC1	ENSBTAG00000021090	Transcript	ENSBTAT00000028094	protein_coding	0.143707
25	14367797	0.727364	0.0675039	4.51E-27	intron_variant	MODIFIER	ABCC1	ENSBTAG00000021090	Transcript	ENSBTAT00000028094	protein_coding	0.143707
25	14367807	0.727364	0.0675039	4.51E-27	intron_variant	MODIFIER	ABCC1	ENSBTAG00000021090	Transcript	ENSBTAT00000028094	protein_coding	0.143707
25	14367920	0.731288	0.0675396	2.55E-27	intron_variant	MODIFIER	ABCC1	ENSBTAG00000021090	Transcript	ENSBTAT00000028094	protein_coding	0.143691
25	14367939	0.731288	0.0675396	2.55E-27	intron_variant	MODIFIER	ABCC1	ENSBTAG00000021090	Transcript	ENSBTAT00000028094	protein_coding	0.143691
25	14367948	0.731288	0.0675396	2.55E-27	intron_variant	MODIFIER	ABCC1	ENSBTAG00000021090	Transcript	ENSBTAT00000028094	protein_coding	0.143691
25	14368088	0.731293	0.0675396	2.55E-27	intron_variant	MODIFIER	ABCC1	ENSBTAG00000021090	Transcript	ENSBTAT00000028094	protein_coding	0.143683
25	14368127	0.731431	0.0675399	2.49E-27	intron_variant	MODIFIER	ABCC1	ENSBTAG00000021090	Transcript	ENSBTAT00000028094	protein_coding	0.143674
25	14368203	0.732625	0.0675435	2.07E-27	intron_variant	MODIFIER	ABCC1	ENSBTAG00000021090	Transcript	ENSBTAT00000028094	protein_coding	0.143608
25	14368219	0.732633	0.0675435	2.06E-27	intron_variant	MODIFIER	ABCC1	ENSBTAG00000021090	Transcript	ENSBTAT00000028094	protein_coding	0.1436
25	14368242	0.732633	0.0675435	2.06E-27	intron_variant	MODIFIER	ABCC1	ENSBTAG00000021090	Transcript	ENSBTAT00000028094	protein_coding	0.1436
25	14368269	0.732636	0.0675435	2.06E-27	intron_variant	MODIFIER	ABCC1	ENSBTAG00000021090	Transcript	ENSBTAT00000028094	protein_coding	0.1436
25	14368281	0.732973	0.0675454	1.96E-27	intron_variant	MODIFIER	ABCC1	ENSBTAG00000021090	Transcript	ENSBTAT00000028094	protein_coding	0.143592
25	14368291	0.732973	0.0675454	1.96E-27	intron_variant	MODIFIER	ABCC1	ENSBTAG00000021090	Transcript	ENSBTAT00000028094	protein_coding	0.143592
25	14368416	0.732979	0.0675454	1.96E-27	intron_variant	MODIFIER	ABCC1	ENSBTAG00000021090	Transcript	ENSBTAT00000028094	protein_coding	0.143584
25	14368423	0.732981	0.0675454	1.96E-27	intron_variant	MODIFIER	ABCC1	ENSBTAG00000021090	Transcript	ENSBTAT00000028094	protein_coding	0.143584
25	14368461	0.732981	0.0675454	1.96E-27	intron_variant	MODIFIER	ABCC1	ENSBTAG00000021090	Transcript	ENSBTAT00000028094	protein_coding	0.143584
25	14368483	0.732981	0.0675454	1.96E-27	intron_variant	MODIFIER	ABCC1	ENSBTAG00000021090	Transcript	ENSBTAT00000028094	protein_coding	0.143584
25	14368507	0.732981	0.0675454	1.96E-27	intron_variant	MODIFIER	ABCC1	ENSBTAG00000021090	Transcript	ENSBTAT00000028094	protein_coding	0.143584
25	14368626	0.731209	0.0675378	2.57E-27	intron_variant	MODIFIER	ABCC1	ENSBTAG00000021090	Transcript	ENSBTAT00000028094	protein_coding	0.14365
25	14368637	0.731209	0.0675378	2.57E-27	intron_variant	MODIFIER	ABCC1	ENSBTAG00000021090	Transcript	ENSBTAT00000028094	protein_coding	0.14365
25	14368745	0.730866	0.0675435	2.75E-27	intron_variant	MODIFIER	ABCC1	ENSBTAG00000021090	Transcript	ENSBTAT00000028094	protein_coding	0.143674
25	14368750	0.730866	0.0675435	2.75E-27	intron_variant	MODIFIER	ABCC1	ENSBTAG00000021090	Transcript	ENSBTAT00000028094	protein_coding	0.143674
25	14368753	0.730866	0.0675435	2.75E-27	intron_variant	MODIFIER	ABCC1	ENSBTAG00000021090	Transcript	ENSBTAT00000028094	protein_coding	0.143674
25	14368802	0.730866	0.0675435	2.75E-27	intron_variant	MODIFIER	ABCC1	ENSBTAG00000021090	Transcript	ENSBTAT00000028094	protein_coding	0.143674
25	14368815	0.730866	0.0675435	2.75E-27	intron_variant	MODIFIER	ABCC1	ENSBTAG00000021090	Transcript	ENSBTAT00000028094	protein_coding	0.143674
25	14368816	0.730866	0.0675435	2.75E-27	intron_variant	MODIFIER	ABCC1	ENSBTAG00000021090	Transcript	ENSBTAT00000028094	protein_coding	0.143674
25	14368832	0.730866	0.0675435	2.75E-27	intron_variant	MODIFIER	ABCC1	ENSBTAG00000021090	Transcript	ENSBTAT00000028094	protein_coding	0.143674
25	14368843	0.730866	0.0675435	2.75E-27	intron_variant	MODIFIER	ABCC1	ENSBTAG00000021090	Transcript	ENSBTAT00000028094	protein_coding	0.143674
25	14368881	0.732976	0.0675454	1.96E-27	intron_variant	MODIFIER	ABCC1	ENSBTAG00000021090	Transcript	ENSBTAT00000028094	protein_coding	0.143592
25	14368932	0.732979	0.0675454	1.96E-27	intron_variant	MODIFIER	ABCC1	ENSBTAG00000021090	Transcript	ENSBTAT00000028094	protein_coding	0.143584
25	14369016	0.732976	0.0675454	1.96E-27	intron_variant	MODIFIER	ABCC1	ENSBTAG00000021090	Transcript	ENSBTAT00000028094	protein_coding	0.143592
25	14369104	0.732976	0.0675454	1.96E-27	intron_variant	MODIFIER	ABCC1	ENSBTAG00000021090	Transcript	ENSBTAT00000028094	protein_coding	0.143592
25	14369153	0.732976	0.0675454	1.96E-27	intron_variant	MODIFIER	ABCC1	ENSBTAG00000021090	Transcript	ENSBTAT00000028094	protein_coding	0.143592
25	14369195	0.732976	0.0675454	1.96E-27	intron_variant	MODIFIER	ABCC1	ENSBTAG00000021090	Transcript	ENSBTAT00000028094	protein_coding	0.143592
25	14369278	0.732981	0.0675454	1.96E-27	intron_variant	MODIFIER	ABCC1	ENSBTAG00000021090	Transcript	ENSBTAT00000028094	protein_coding	0.143592
25	14369283	0.732981	0.0675454	1.96E-27	intron_variant	MODIFIER	ABCC1	ENSBTAG00000021090	Transcript	ENSBTAT00000028094	protein_coding	0.143592
25	14369286	0.732981	0.0675454	1.96E-27	intron_variant	MODIFIER	ABCC1	ENSBTAG00000021090	Transcript	ENSBTAT00000028094	protein_coding	0.143592
25	14369374	0.732981	0.0675454	1.96E-27	intron_variant	MODIFIER	ABCC1	ENSBTAG00000021090	Transcript	ENSBTAT00000028094	protein_coding	0.143592
25	14369428	0.732979	0.0675454	1.96E-27	intron_variant	MODIFIER	ABCC1	ENSBTAG00000021090	Transcript	ENSBTAT00000028094	protein_coding	0.1436
25	14369589	0.732976	0.0675454	1.96E-27	upstream_gene_variant	MODIFIER	ABCC1	ENSBTAG00000021090	Transcript	ENSBTAT00000087047	protein_coding	0.143592
25	14369623	0.732976	0.0675454	1.96E-27	upstream_gene_variant	MODIFIER	ABCC1	ENSBTAG00000021090	Transcript	ENSBTAT00000087047	protein_coding	0.143592
25	14369632	0.732976	0.0675454	1.96E-27	upstream_gene_variant	MODIFIER	ABCC1	ENSBTAG00000021090	Transcript	ENSBTAT00000087047	protein_coding	0.143592
25	14369633	0.732976	0.0675454	1.96E-27	upstream_gene_variant	MODIFIER	ABCC1	ENSBTAG00000021090	Transcript	ENSBTAT00000087047	protein_coding	0.143592
25	14369659	0.732979	0.0675454	1.96E-27	upstream_gene_variant	MODIFIER	ABCC1	ENSBTAG00000021090	Transcript	ENSBTAT00000087047	protein_coding	0.143584
25	14369749	0.732976	0.0675454	1.96E-27	upstream_gene_variant	MODIFIER	ABCC1	ENSBTAG00000021090	Transcript	ENSBTAT00000087047	protein_coding	0.143592
25	14369750	0.732976	0.0675454	1.96E-27	upstream_gene_variant	MODIFIER	ABCC1	ENSBTAG00000021090	Transcript	ENSBTAT00000087047	protein_coding	0.143592
25	14369752	0.732976	0.0675454	1.96E-27	upstream_gene_variant	MODIFIER	ABCC1	ENSBTAG00000021090	Transcript	ENSBTAT00000087047	protein_coding	0.143592
25	14369797	0.732976	0.0675454	1.96E-27	upstream_gene_variant	MODIFIER	ABCC1	ENSBTAG00000021090	Transcript	ENSBTAT00000087047	protein_coding	0.143592
25	14369837	0.732979	0.0675454	1.96E-27	upstream_gene_variant	MODIFIER	ABCC1	ENSBTAG00000021090	Transcript	ENSBTAT00000087047	protein_coding	0.143584
25	14370111	0.732976	0.0675454	1.96E-27	upstream_gene_variant	MODIFIER	ABCC1	ENSBTAG00000021090	Transcript	ENSBTAT00000087047	protein_coding	0.143592
25	14370324	0.732981	0.0675454	1.96E-27	upstream_gene_variant	MODIFIER	ABCC1	ENSBTAG00000021090	Transcript	ENSBTAT00000087047	protein_coding	0.143592
25	14370488	0.732976	0.0675454	1.96E-27	upstream_gene_variant	MODIFIER	ABCC1	ENSBTAG00000021090	Transcript	ENSBTAT00000087047	protein_coding	0.143592
25	14370525	0.732979	0.0675454	1.96E-27	upstream_gene_variant	MODIFIER	ABCC1	ENSBTAG00000021090	Transcript	ENSBTAT00000087047	protein_coding	0.143592
25	14370818	0.732986	0.0675454	1.96E-27	upstream_gene_variant	MODIFIER	ABCC1	ENSBTAG00000021090	Transcript	ENSBTAT00000087047	protein_coding	0.143584
25	14370921	0.732979	0.0675454	1.96E-27	upstream_gene_variant	MODIFIER	ABCC1	ENSBTAG00000021090	Transcript	ENSBTAT00000087047	protein_coding	0.143592
25	14371092	0.732976	0.0675454	1.96E-27	upstream_gene_variant	MODIFIER	ABCC1	ENSBTAG00000021090	Transcript	ENSBTAT00000087047	protein_coding	0.143592
25	14371095	0.732976	0.0675454	1.96E-27	upstream_gene_variant	MODIFIER	ABCC1	ENSBTAG00000021090	Transcript	ENSBTAT00000087047	protein_coding	0.143592
25	14371130	0.732976	0.0675454	1.96E-27	upstream_gene_variant	MODIFIER	ABCC1	ENSBTAG00000021090	Transcript	ENSBTAT00000087047	protein_coding	0.143592
25	14371133	0.732976	0.0675454	1.96E-27	upstream_gene_variant	MODIFIER	ABCC1	ENSBTAG00000021090	Transcript	ENSBTAT00000087047	protein_coding	0.143592
25	14371219	0.717449	0.0671541	1.21E-26	upstream_gene_variant	MODIFIER	ABCC1	ENSBTAG00000021090	Transcript	ENSBTAT00000087047	protein_coding	0.144417
25	14371239	0.732976	0.0675454	1.96E-27	upstream_gene_variant	MODIFIER	ABCC1	ENSBTAG00000021090	Transcript	ENSBTAT00000087047	protein_coding	0.143592
25	14371587	0.732976	0.0675454	1.96E-27	upstream_gene_variant	MODIFIER	ABCC1	ENSBTAG00000021090	Transcript	ENSBTAT00000087047	protein_coding	0.143592
25	14371674	0.732976	0.0675454	1.96E-27	upstream_gene_variant	MODIFIER	ABCC1	ENSBTAG00000021090	Transcript	ENSBTAT00000087047	protein_coding	0.143592
25	14371763	0.732976	0.0675454	1.96E-27	upstream_gene_variant	MODIFIER	ABCC1	ENSBTAG00000021090	Transcript	ENSBTAT00000087047	protein_coding	0.143592
25	14372027	0.732976	0.0675454	1.96E-27	upstream_gene_variant	MODIFIER	ABCC1	ENSBTAG00000021090	Transcript	ENSBTAT00000087047	protein_coding	0.143592
25	14372162	0.732979	0.0675454	1.96E-27	upstream_gene_variant	MODIFIER	ABCC1	ENSBTAG00000021090	Transcript	ENSBTAT00000087047	protein_coding	0.143584
25	14372188	0.732979	0.0675454	1.96E-27	upstream_gene_variant	MODIFIER	ABCC1	ENSBTAG00000021090	Transcript	ENSBTAT00000087047	protein_coding	0.143584
25	14372237	0.732979	0.0675454	1.96E-27	upstream_gene_variant	MODIFIER	ABCC1	ENSBTAG00000021090	Transcript	ENSBTAT00000087047	protein_coding	0.143584
25	14372273	0.732976	0.0675454	1.96E-27	upstream_gene_variant	MODIFIER	ABCC1	ENSBTAG00000021090	Transcript	ENSBTAT00000087047	protein_coding	0.143592
25	14372310	0.732976	0.0675454	1.96E-27	upstream_gene_variant	MODIFIER	ABCC1	ENSBTAG00000021090	Transcript	ENSBTAT00000087047	protein_coding	0.143592
25	14372367	0.732976	0.0675454	1.96E-27	upstream_gene_variant	MODIFIER	ABCC1	ENSBTAG00000021090	Transcript	ENSBTAT00000087047	protein_coding	0.143592
25	14372430	0.732976	0.0675454	1.96E-27	upstream_gene_variant	MODIFIER	ABCC1	ENSBTAG00000021090	Transcript	ENSBTAT00000087047	protein_coding	0.143592
25	14372523	0.732976	0.0675454	1.96E-27	upstream_gene_variant	MODIFIER	ABCC1	ENSBTAG00000021090	Transcript	ENSBTAT00000087047	protein_coding	0.143592
25	14372560	0.732979	0.0675454	1.96E-27	upstream_gene_variant	MODIFIER	ABCC1	ENSBTAG00000021090	Transcript	ENSBTAT00000087047	protein_coding	0.143592
25	14372585	0.732979	0.0675454	1.96E-27	upstream_gene_variant	MODIFIER	ABCC1	ENSBTAG00000021090	Transcript	ENSBTAT00000087047	protein_coding	0.143592
25	14372623	0.732979	0.0675454	1.96E-27	upstream_gene_variant	MODIFIER	ABCC1	ENSBTAG00000021090	Transcript	ENSBTAT00000087047	protein_coding	0.143592
25	14372789	0.732979	0.0675454	1.96E-27	upstream_gene_variant	MODIFIER	ABCC1	ENSBTAG00000021090	Transcript	ENSBTAT00000087047	protein_coding	0.143592
25	14372865	0.73293	0.0675492	1.99E-27	upstream_gene_variant	MODIFIER	ABCC1	ENSBTAG00000021090	Transcript	ENSBTAT00000087047	protein_coding	0.143575
25	14373010	0.73293	0.0675492	1.99E-27	upstream_gene_variant	MODIFIER	ABCC1	ENSBTAG00000021090	Transcript	ENSBTAT00000087047	protein_coding	0.143575
25	14373366	0.732928	0.0675492	1.99E-27	upstream_gene_variant	MODIFIER	ABCC1	ENSBTAG00000021090	Transcript	ENSBTAT00000087047	protein_coding	0.143575
25	14373385	0.732928	0.0675492	1.99E-27	upstream_gene_variant	MODIFIER	ABCC1	ENSBTAG00000021090	Transcript	ENSBTAT00000087047	protein_coding	0.143575
25	14373386	0.732928	0.0675492	1.99E-27	upstream_gene_variant	MODIFIER	ABCC1	ENSBTAG00000021090	Transcript	ENSBTAT00000087047	protein_coding	0.143575
25	14373453	0.73293	0.0675492	1.99E-27	upstream_gene_variant	MODIFIER	ABCC1	ENSBTAG00000021090	Transcript	ENSBTAT00000087047	protein_coding	0.143575
25	14373571	0.73293	0.0675492	1.99E-27	upstream_gene_variant	MODIFIER	ABCC1	ENSBTAG00000021090	Transcript	ENSBTAT00000087047	protein_coding	0.143575
25	14373675	0.73293	0.0675492	1.99E-27	upstream_gene_variant	MODIFIER	ABCC1	ENSBTAG00000021090	Transcript	ENSBTAT00000087047	protein_coding	0.143575
25	14373679	0.73293	0.0675492	1.99E-27	upstream_gene_variant	MODIFIER	ABCC1	ENSBTAG00000021090	Transcript	ENSBTAT00000087047	protein_coding	0.143575
25	14373738	0.732935	0.0675492	1.99E-27	upstream_gene_variant	MODIFIER	ABCC1	ENSBTAG00000021090	Transcript	ENSBTAT00000087047	protein_coding	0.143567
25	14373795	0.732935	0.0675492	1.99E-27	upstream_gene_variant	MODIFIER	ABCC1	ENSBTAG00000021090	Transcript	ENSBTAT00000087047	protein_coding	0.143567
25	14373807	0.732935	0.0675492	1.99E-27	upstream_gene_variant	MODIFIER	ABCC1	ENSBTAG00000021090	Transcript	ENSBTAT00000087047	protein_coding	0.143567
25	14373808	0.732935	0.0675492	1.99E-27	upstream_gene_variant	MODIFIER	ABCC1	ENSBTAG00000021090	Transcript	ENSBTAT00000087047	protein_coding	0.143567
25	14373943	0.73293	0.0675492	1.99E-27	upstream_gene_variant	MODIFIER	ABCC1	ENSBTAG00000021090	Transcript	ENSBTAT00000087047	protein_coding	0.143575
25	14373966	0.73293	0.0675492	1.99E-27	upstream_gene_variant	MODIFIER	ABCC1	ENSBTAG00000021090	Transcript	ENSBTAT00000087047	protein_coding	0.143575
25	14374018	0.73293	0.0675492	1.99E-27	upstream_gene_variant	MODIFIER	ABCC1	ENSBTAG00000021090	Transcript	ENSBTAT00000087047	protein_coding	0.143575
25	14374030	0.732933	0.0675492	1.99E-27	upstream_gene_variant	MODIFIER	ABCC1	ENSBTAG00000021090	Transcript	ENSBTAT00000087047	protein_coding	0.143575
25	14374039	0.732933	0.0675492	1.99E-27	upstream_gene_variant	MODIFIER	ABCC1	ENSBTAG00000021090	Transcript	ENSBTAT00000087047	protein_coding	0.143575
25	14374069	0.732933	0.0675492	1.99E-27	upstream_gene_variant	MODIFIER	ABCC1	ENSBTAG00000021090	Transcript	ENSBTAT00000087047	protein_coding	0.143575
25	14374139	0.732933	0.0675492	1.99E-27	upstream_gene_variant	MODIFIER	ABCC1	ENSBTAG00000021090	Transcript	ENSBTAT00000087047	protein_coding	0.143575
25	14374149	0.732933	0.0675492	1.99E-27	upstream_gene_variant	MODIFIER	ABCC1	ENSBTAG00000021090	Transcript	ENSBTAT00000087047	protein_coding	0.143575
25	14374190	0.73293	0.0675492	1.99E-27	upstream_gene_variant	MODIFIER	ABCC1	ENSBTAG00000021090	Transcript	ENSBTAT00000087047	protein_coding	0.143575
25	14374217	0.73293	0.0675492	1.99E-27	upstream_gene_variant	MODIFIER	ABCC1	ENSBTAG00000021090	Transcript	ENSBTAT00000087047	protein_coding	0.143575
25	14374376	0.73293	0.0675492	1.99E-27	upstream_gene_variant	MODIFIER	ABCC1	ENSBTAG00000021090	Transcript	ENSBTAT00000087047	protein_coding	0.143575
25	14374535	0.73293	0.0675492	1.99E-27	intron_variant	MODIFIER	ABCC1	ENSBTAG00000021090	Transcript	ENSBTAT00000087047	protein_coding	0.143575
25	14374592	0.733557	0.0675514	1.80E-27	intron_variant	MODIFIER	ABCC1	ENSBTAG00000021090	Transcript	ENSBTAT00000087047	protein_coding	0.143567
25	14374603	0.733557	0.0675514	1.80E-27	intron_variant	MODIFIER	ABCC1	ENSBTAG00000021090	Transcript	ENSBTAT00000087047	protein_coding	0.143567
25	14374711	0.733557	0.0675514	1.80E-27	intron_variant	MODIFIER	ABCC1	ENSBTAG00000021090	Transcript	ENSBTAT00000087047	protein_coding	0.143567
25	14374836	0.733559	0.0675514	1.80E-27	intron_variant	MODIFIER	ABCC1	ENSBTAG00000021090	Transcript	ENSBTAT00000087047	protein_coding	0.143559
25	14374908	0.733557	0.0675514	1.80E-27	intron_variant	MODIFIER	ABCC1	ENSBTAG00000021090	Transcript	ENSBTAT00000087047	protein_coding	0.143567
25	14375106	0.73868	0.0675975	8.50E-28	intron_variant	MODIFIER	ABCC1	ENSBTAG00000021090	Transcript	ENSBTAT00000087047	protein_coding	0.143559
25	14375290	0.739761	0.0676021	7.19E-28	intron_variant	MODIFIER	ABCC1	ENSBTAG00000021090	Transcript	ENSBTAT00000087047	protein_coding	0.143592
25	14375404	0.73973	0.067602	7.22E-28	intron_variant	MODIFIER	ABCC1	ENSBTAG00000021090	Transcript	ENSBTAT00000087047	protein_coding	0.143617
25	14375409	0.528314	0.0602179	1.73E-18	intron_variant	MODIFIER	ABCC1	ENSBTAG00000021090	Transcript	ENSBTAT00000087047	protein_coding	0.164826
25	14375432	0.646267	0.0627336	6.92E-25	intron_variant	MODIFIER	ABCC1	ENSBTAG00000021090	Transcript	ENSBTAT00000087047	protein_coding	0.157478
25	14375435	0.739756	0.0676021	7.19E-28	intron_variant	MODIFIER	ABCC1	ENSBTAG00000021090	Transcript	ENSBTAT00000087047	protein_coding	0.143584
25	14375436	0.739756	0.0676021	7.19E-28	intron_variant	MODIFIER	ABCC1	ENSBTAG00000021090	Transcript	ENSBTAT00000087047	protein_coding	0.143584
25	14375509	0.739764	0.0676021	7.19E-28	intron_variant	MODIFIER	ABCC1	ENSBTAG00000021090	Transcript	ENSBTAT00000087047	protein_coding	0.143584
25	14375551	0.739764	0.0676021	7.19E-28	intron_variant	MODIFIER	ABCC1	ENSBTAG00000021090	Transcript	ENSBTAT00000087047	protein_coding	0.143584
25	14375736	0.739761	0.0676021	7.19E-28	intron_variant	MODIFIER	ABCC1	ENSBTAG00000021090	Transcript	ENSBTAT00000087047	protein_coding	0.143584
25	14375777	0.739764	0.0676021	7.19E-28	intron_variant	MODIFIER	ABCC1	ENSBTAG00000021090	Transcript	ENSBTAT00000087047	protein_coding	0.143584
25	14375845	0.739774	0.0676021	7.17E-28	intron_variant	MODIFIER	ABCC1	ENSBTAG00000021090	Transcript	ENSBTAT00000087047	protein_coding	0.143567
25	14376154	0.739761	0.0676021	7.19E-28	intron_variant	MODIFIER	ABCC1	ENSBTAG00000021090	Transcript	ENSBTAT00000087047	protein_coding	0.143592
25	14376488	0.739241	0.0676016	7.82E-28	intron_variant	MODIFIER	ABCC1	ENSBTAG00000021090	Transcript	ENSBTAT00000087047	protein_coding	0.143584
25	14377040	0.739233	0.0676016	7.83E-28	intron_variant	MODIFIER	ABCC1	ENSBTAG00000021090	Transcript	ENSBTAT00000087047	protein_coding	0.143584
25	14377159	0.739233	0.0676016	7.83E-28	intron_variant	MODIFIER	ABCC1	ENSBTAG00000021090	Transcript	ENSBTAT00000087047	protein_coding	0.143584
25	14377357	0.739233	0.0676016	7.83E-28	intron_variant	MODIFIER	ABCC1	ENSBTAG00000021090	Transcript	ENSBTAT00000087047	protein_coding	0.143584
25	14377376	0.739233	0.0676016	7.83E-28	intron_variant	MODIFIER	ABCC1	ENSBTAG00000021090	Transcript	ENSBTAT00000087047	protein_coding	0.143584
25	14378219	0.739231	0.0676016	7.83E-28	intron_variant	MODIFIER	ABCC1	ENSBTAG00000021090	Transcript	ENSBTAT00000087047	protein_coding	0.143584
25	14378339	0.739231	0.0676016	7.83E-28	intron_variant	MODIFIER	ABCC1	ENSBTAG00000021090	Transcript	ENSBTAT00000087047	protein_coding	0.143584
25	14378472	0.739231	0.0676016	7.83E-28	intron_variant	MODIFIER	ABCC1	ENSBTAG00000021090	Transcript	ENSBTAT00000087047	protein_coding	0.143584
25	14378636	0.739236	0.0676016	7.82E-28	intron_variant	MODIFIER	ABCC1	ENSBTAG00000021090	Transcript	ENSBTAT00000087047	protein_coding	0.143592
25	14378662	0.739236	0.0676016	7.82E-28	splice_acceptor_variant	HIGH	ABCC1	ENSBTAG00000021090	Transcript	ENSBTAT00000087047	protein_coding	0.143592
25	14378787	0.739228	0.0676016	7.83E-28	missense_variant	MODERATE	ABCC1	ENSBTAG00000021090	Transcript	ENSBTAT00000087047	protein_coding	0.143592
25	14378939	0.739231	0.0676016	7.83E-28	intron_variant	MODIFIER	ABCC1	ENSBTAG00000021090	Transcript	ENSBTAT00000087047	protein_coding	0.143584
25	14378995	0.739231	0.0676016	7.83E-28	intron_variant	MODIFIER	ABCC1	ENSBTAG00000021090	Transcript	ENSBTAT00000087047	protein_coding	0.143584
25	14379041	0.739231	0.0676016	7.83E-28	intron_variant	MODIFIER	ABCC1	ENSBTAG00000021090	Transcript	ENSBTAT00000087047	protein_coding	0.143584
25	14379167	0.739231	0.0676016	7.83E-28	intron_variant	MODIFIER	ABCC1	ENSBTAG00000021090	Transcript	ENSBTAT00000087047	protein_coding	0.143584
25	14379478	0.736648	0.067569	1.13E-27	intron_variant	MODIFIER	ABCC1	ENSBTAG00000021090	Transcript	ENSBTAT00000087047	protein_coding	0.143592
25	14379491	0.736648	0.067569	1.13E-27	intron_variant	MODIFIER	ABCC1	ENSBTAG00000021090	Transcript	ENSBTAT00000087047	protein_coding	0.143592
25	14379646	0.736648	0.067569	1.13E-27	intron_variant	MODIFIER	ABCC1	ENSBTAG00000021090	Transcript	ENSBTAT00000087047	protein_coding	0.143592
25	14379775	0.739231	0.0676016	7.83E-28	intron_variant	MODIFIER	ABCC1	ENSBTAG00000021090	Transcript	ENSBTAT00000087047	protein_coding	0.143584
25	14379809	0.739231	0.0676016	7.83E-28	intron_variant	MODIFIER	ABCC1	ENSBTAG00000021090	Transcript	ENSBTAT00000087047	protein_coding	0.143584
25	14379917	0.739223	0.0676015	7.84E-28	intron_variant	MODIFIER	ABCC1	ENSBTAG00000021090	Transcript	ENSBTAT00000087047	protein_coding	0.143584
25	14380219	0.739231	0.0676016	7.83E-28	intron_variant	MODIFIER	ABCC1	ENSBTAG00000021090	Transcript	ENSBTAT00000087047	protein_coding	0.143584
25	14380391	0.739231	0.0676016	7.83E-28	intron_variant	MODIFIER	ABCC1	ENSBTAG00000021090	Transcript	ENSBTAT00000087047	protein_coding	0.143584
25	14380417	0.405311	0.0553943	2.54E-13	intron_variant	MODIFIER	ABCC1	ENSBTAG00000021090	Transcript	ENSBTAT00000087047	protein_coding	0.182419
25	14380668	0.739231	0.0676016	7.83E-28	intron_variant	MODIFIER	ABCC1	ENSBTAG00000021090	Transcript	ENSBTAT00000087047	protein_coding	0.143584
25	14380875	0.739231	0.0676016	7.83E-28	intron_variant	MODIFIER	ABCC1	ENSBTAG00000021090	Transcript	ENSBTAT00000087047	protein_coding	0.143584
25	14381156	0.739231	0.0676016	7.83E-28	intron_variant	MODIFIER	ABCC1	ENSBTAG00000021090	Transcript	ENSBTAT00000087047	protein_coding	0.143584
25	14381241	0.739231	0.0676016	7.83E-28	intron_variant	MODIFIER	ABCC1	ENSBTAG00000021090	Transcript	ENSBTAT00000087047	protein_coding	0.143584
25	14381267	0.739231	0.0676016	7.83E-28	intron_variant	MODIFIER	ABCC1	ENSBTAG00000021090	Transcript	ENSBTAT00000087047	protein_coding	0.143584
25	14381286	0.739231	0.0676016	7.83E-28	intron_variant	MODIFIER	ABCC1	ENSBTAG00000021090	Transcript	ENSBTAT00000087047	protein_coding	0.143584
25	14381322	0.739231	0.0676016	7.83E-28	intron_variant	MODIFIER	ABCC1	ENSBTAG00000021090	Transcript	ENSBTAT00000087047	protein_coding	0.143584
25	14381386	0.739233	0.0676016	7.83E-28	intron_variant	MODIFIER	ABCC1	ENSBTAG00000021090	Transcript	ENSBTAT00000087047	protein_coding	0.143575
25	14381417	0.739233	0.0676016	7.83E-28	intron_variant	MODIFIER	ABCC1	ENSBTAG00000021090	Transcript	ENSBTAT00000087047	protein_coding	0.143575
25	14381535	0.739236	0.0676016	7.82E-28	intron_variant	MODIFIER	ABCC1	ENSBTAG00000021090	Transcript	ENSBTAT00000087047	protein_coding	0.143567
25	14381592	0.739239	0.0676016	7.82E-28	intron_variant	MODIFIER	ABCC1	ENSBTAG00000021090	Transcript	ENSBTAT00000087047	protein_coding	0.143559
25	14381731	0.739233	0.0676016	7.83E-28	splice_polypyrimidine_tract_variant&intron_variant	LOW	ABCC1	ENSBTAG00000021090	Transcript	ENSBTAT00000087047	protein_coding	0.143575
25	14381732	0.739233	0.0676016	7.83E-28	splice_polypyrimidine_tract_variant&intron_variant	LOW	ABCC1	ENSBTAG00000021090	Transcript	ENSBTAT00000087047	protein_coding	0.143575
25	14381889	0.739233	0.0676016	7.83E-28	intron_variant	MODIFIER	ABCC1	ENSBTAG00000021090	Transcript	ENSBTAT00000087047	protein_coding	0.143584
25	14381925	0.739233	0.0676016	7.83E-28	intron_variant	MODIFIER	ABCC1	ENSBTAG00000021090	Transcript	ENSBTAT00000087047	protein_coding	0.143584
25	14381950	0.739239	0.0676016	7.82E-28	intron_variant	MODIFIER	ABCC1	ENSBTAG00000021090	Transcript	ENSBTAT00000087047	protein_coding	0.143567
25	14381954	0.739239	0.0676016	7.82E-28	intron_variant	MODIFIER	ABCC1	ENSBTAG00000021090	Transcript	ENSBTAT00000087047	protein_coding	0.143567
25	14382016	0.739231	0.0676016	7.83E-28	intron_variant	MODIFIER	ABCC1	ENSBTAG00000021090	Transcript	ENSBTAT00000087047	protein_coding	0.143584
25	14382055	0.739233	0.0676016	7.83E-28	intron_variant	MODIFIER	ABCC1	ENSBTAG00000021090	Transcript	ENSBTAT00000087047	protein_coding	0.143575
25	14382066	0.739231	0.0676016	7.83E-28	intron_variant	MODIFIER	ABCC1	ENSBTAG00000021090	Transcript	ENSBTAT00000087047	protein_coding	0.143575
25	14382069	0.739226	0.0676015	7.84E-28	intron_variant	MODIFIER	ABCC1	ENSBTAG00000021090	Transcript	ENSBTAT00000087047	protein_coding	0.143584
25	14382070	0.739231	0.0676016	7.83E-28	intron_variant	MODIFIER	ABCC1	ENSBTAG00000021090	Transcript	ENSBTAT00000087047	protein_coding	0.143575
25	14382105	0.739231	0.0676016	7.83E-28	intron_variant	MODIFIER	ABCC1	ENSBTAG00000021090	Transcript	ENSBTAT00000087047	protein_coding	0.143584
25	14382319	0.739231	0.0676016	7.83E-28	intron_variant	MODIFIER	ABCC1	ENSBTAG00000021090	Transcript	ENSBTAT00000087047	protein_coding	0.143584
25	14382368	0.739228	0.0676016	7.83E-28	intron_variant	MODIFIER	ABCC1	ENSBTAG00000021090	Transcript	ENSBTAT00000087047	protein_coding	0.143592
25	14382414	0.739231	0.0676016	7.83E-28	intron_variant	MODIFIER	ABCC1	ENSBTAG00000021090	Transcript	ENSBTAT00000087047	protein_coding	0.143584
25	14382537	0.739231	0.0676016	7.83E-28	intron_variant	MODIFIER	ABCC1	ENSBTAG00000021090	Transcript	ENSBTAT00000087047	protein_coding	0.143584
25	14382632	0.739231	0.0676016	7.83E-28	intron_variant	MODIFIER	ABCC1	ENSBTAG00000021090	Transcript	ENSBTAT00000087047	protein_coding	0.143584
25	14382909	0.739233	0.0676016	7.83E-28	intron_variant	MODIFIER	ABCC1	ENSBTAG00000021090	Transcript	ENSBTAT00000087047	protein_coding	0.143575
25	14382926	0.739233	0.0676016	7.83E-28	intron_variant	MODIFIER	ABCC1	ENSBTAG00000021090	Transcript	ENSBTAT00000087047	protein_coding	0.143575
25	14383183	0.739233	0.0676016	7.83E-28	intron_variant	MODIFIER	ABCC1	ENSBTAG00000021090	Transcript	ENSBTAT00000087047	protein_coding	0.143584
25	14383450	0.739228	0.0676016	7.83E-28	intron_variant	MODIFIER	ABCC1	ENSBTAG00000021090	Transcript	ENSBTAT00000087047	protein_coding	0.143592
25	14383536	0.739239	0.0676016	7.82E-28	intron_variant	MODIFIER	ABCC1	ENSBTAG00000021090	Transcript	ENSBTAT00000087047	protein_coding	0.143575
25	14383539	0.739239	0.0676016	7.82E-28	intron_variant	MODIFIER	ABCC1	ENSBTAG00000021090	Transcript	ENSBTAT00000087047	protein_coding	0.143575
25	14383561	0.739239	0.0676016	7.82E-28	intron_variant	MODIFIER	ABCC1	ENSBTAG00000021090	Transcript	ENSBTAT00000087047	protein_coding	0.143575
25	14384069	0.742472	0.0676117	4.70E-28	intron_variant	MODIFIER	ABCC1	ENSBTAG00000021090	Transcript	ENSBTAT00000087047	protein_coding	0.143534
25	14384091	0.742472	0.0676117	4.70E-28	intron_variant	MODIFIER	ABCC1	ENSBTAG00000021090	Transcript	ENSBTAT00000087047	protein_coding	0.143534
25	14384164	0.742475	0.0676117	4.69E-28	intron_variant	MODIFIER	ABCC1	ENSBTAG00000021090	Transcript	ENSBTAT00000087047	protein_coding	0.143534
25	14384247	0.742258	0.0676127	4.87E-28	intron_variant	MODIFIER	ABCC1	ENSBTAG00000021090	Transcript	ENSBTAT00000087047	protein_coding	0.143526
25	14384924	0.313655	0.0492561	1.92E-10	intron_variant	MODIFIER	ABCC1	ENSBTAG00000021090	Transcript	ENSBTAT00000087047	protein_coding	0.212899
25	14386287	0.75653	0.067707	5.49E-29	intron_variant	MODIFIER	ABCC1	ENSBTAG00000021090	Transcript	ENSBTAT00000087047	protein_coding	0.143542
25	14387310	0.31314	0.0492562	2.05E-10	intron_variant	MODIFIER	ABCC1	ENSBTAG00000021090	Transcript	ENSBTAT00000087047	protein_coding	0.212924
25	14387323	0.75653	0.067707	5.49E-29	intron_variant	MODIFIER	ABCC1	ENSBTAG00000021090	Transcript	ENSBTAT00000087047	protein_coding	0.143542
25	14388189	0.31314	0.0492562	2.05E-10	intron_variant	MODIFIER	ABCC1	ENSBTAG00000021090	Transcript	ENSBTAT00000087047	protein_coding	0.212924
25	14390273	0.314473	0.0492768	1.75E-10	intron_variant	MODIFIER	ABCC1	ENSBTAG00000021090	Transcript	ENSBTAT00000087047	protein_coding	0.212791
25	14390900	0.75873	0.0677498	4.12E-29	intron_variant	MODIFIER	ABCC1	ENSBTAG00000021090	Transcript	ENSBTAT00000087047	protein_coding	0.143443
25	14391639	0.758727	0.0677498	4.13E-29	intron_variant	MODIFIER	ABCC1	ENSBTAG00000021090	Transcript	ENSBTAT00000087047	protein_coding	0.143443
25	14391759	0.758735	0.0677498	4.12E-29	intron_variant	MODIFIER	ABCC1	ENSBTAG00000021090	Transcript	ENSBTAT00000087047	protein_coding	0.143435
25	14391960	0.315989	0.0492776	1.43E-10	intron_variant	MODIFIER	ABCC1	ENSBTAG00000021090	Transcript	ENSBTAT00000087047	protein_coding	0.212775
25	14391999	0.758735	0.0677498	4.12E-29	intron_variant	MODIFIER	ABCC1	ENSBTAG00000021090	Transcript	ENSBTAT00000087047	protein_coding	0.143435
25	14392099	0.315712	0.0492798	1.49E-10	intron_variant	MODIFIER	ABCC1	ENSBTAG00000021090	Transcript	ENSBTAT00000087047	protein_coding	0.212725
25	14392865	0.315924	0.0493355	1.52E-10	intron_variant	MODIFIER	ABCC1	ENSBTAG00000021090	Transcript	ENSBTAT00000087047	protein_coding	0.212412
25	14392884	0.315925	0.0493355	1.52E-10	intron_variant	MODIFIER	ABCC1	ENSBTAG00000021090	Transcript	ENSBTAT00000087047	protein_coding	0.212412
25	14392955	0.315926	0.0493355	1.52E-10	intron_variant	MODIFIER	ABCC1	ENSBTAG00000021090	Transcript	ENSBTAT00000087047	protein_coding	0.212412
25	14396504	0.758874	0.0677503	4.03E-29	intron_variant	MODIFIER	ABCC1	ENSBTAG00000021090	Transcript	ENSBTAT00000087047	protein_coding	0.143435
25	14396800	0.314473	0.0492768	1.75E-10	intron_variant	MODIFIER	ABCC1	ENSBTAG00000021090	Transcript	ENSBTAT00000087047	protein_coding	0.212791
25	14397356	0.755319	0.0677009	6.64E-29	intron_variant	MODIFIER	ABCC1	ENSBTAG00000021090	Transcript	ENSBTAT00000087047	protein_coding	0.143468
25	14397934	0.755324	0.0677009	6.64E-29	intron_variant	MODIFIER	ABCC1	ENSBTAG00000021090	Transcript	ENSBTAT00000087047	protein_coding	0.143452
25	14397997	0.755324	0.0677009	6.64E-29	intron_variant	MODIFIER	ABCC1	ENSBTAG00000021090	Transcript	ENSBTAT00000087047	protein_coding	0.143452
25	14398224	0.755319	0.0677009	6.64E-29	intron_variant	MODIFIER	ABCC1	ENSBTAG00000021090	Transcript	ENSBTAT00000087047	protein_coding	0.143468
25	14398250	0.311999	0.049257	2.39E-10	intron_variant	MODIFIER	ABCC1	ENSBTAG00000021090	Transcript	ENSBTAT00000087047	protein_coding	0.212874
25	14399457	0.309609	0.0492684	3.30E-10	intron_variant	MODIFIER	ABCC1	ENSBTAG00000021090	Transcript	ENSBTAT00000087047	protein_coding	0.212824
25	14399570	0.755319	0.0677009	6.64E-29	intron_variant	MODIFIER	ABCC1	ENSBTAG00000021090	Transcript	ENSBTAT00000087047	protein_coding	0.143468
25	14400708	0.755321	0.0677009	6.64E-29	intron_variant	MODIFIER	ABCC1	ENSBTAG00000021090	Transcript	ENSBTAT00000087047	protein_coding	0.143468
25	14400918	0.755319	0.0677009	6.64E-29	intron_variant	MODIFIER	ABCC1	ENSBTAG00000021090	Transcript	ENSBTAT00000087047	protein_coding	0.143468
25	14401017	0.755319	0.0677009	6.64E-29	intron_variant	MODIFIER	ABCC1	ENSBTAG00000021090	Transcript	ENSBTAT00000087047	protein_coding	0.143468
25	14401106	0.755324	0.0677009	6.64E-29	intron_variant	MODIFIER	ABCC1	ENSBTAG00000021090	Transcript	ENSBTAT00000087047	protein_coding	0.143468
25	14401741	0.321072	0.0495928	9.53E-11	intron_variant	MODIFIER	ABCC1	ENSBTAG00000021090	Transcript	ENSBTAT00000087047	protein_coding	0.211231
25	14401866	0.321072	0.0495928	9.53E-11	intron_variant	MODIFIER	ABCC1	ENSBTAG00000021090	Transcript	ENSBTAT00000087047	protein_coding	0.211231
25	14401908	0.321072	0.0495928	9.53E-11	intron_variant	MODIFIER	ABCC1	ENSBTAG00000021090	Transcript	ENSBTAT00000087047	protein_coding	0.211231
25	14402952	0.730226	0.067067	1.31E-27	intron_variant	MODIFIER	ABCC1	ENSBTAG00000021090	Transcript	ENSBTAT00000087047	protein_coding	0.145103
25	14403192	0.755319	0.0677009	6.64E-29	intron_variant	MODIFIER	ABCC1	ENSBTAG00000021090	Transcript	ENSBTAT00000087047	protein_coding	0.143468
25	14403600	0.755329	0.0677009	6.63E-29	intron_variant	MODIFIER	ABCC1	ENSBTAG00000021090	Transcript	ENSBTAT00000087047	protein_coding	0.143452
25	14403804	0.755319	0.0677009	6.64E-29	intron_variant	MODIFIER	ABCC1	ENSBTAG00000021090	Transcript	ENSBTAT00000087047	protein_coding	0.143468
25	14403906	0.755319	0.0677009	6.64E-29	intron_variant	MODIFIER	ABCC1	ENSBTAG00000021090	Transcript	ENSBTAT00000087047	protein_coding	0.143468
25	14403953	0.311586	0.0492579	2.52E-10	intron_variant	MODIFIER	ABCC1	ENSBTAG00000021090	Transcript	ENSBTAT00000087047	protein_coding	0.212866
25	14404084	0.755319	0.0677009	6.64E-29	intron_variant	MODIFIER	ABCC1	ENSBTAG00000021090	Transcript	ENSBTAT00000087047	protein_coding	0.143468
25	14404132	0.755319	0.0677009	6.64E-29	intron_variant	MODIFIER	ABCC1	ENSBTAG00000021090	Transcript	ENSBTAT00000087047	protein_coding	0.143468
25	14404927	0.755319	0.0677009	6.64E-29	intron_variant	MODIFIER	ABCC1	ENSBTAG00000021090	Transcript	ENSBTAT00000087047	protein_coding	0.143468
25	14404966	0.755319	0.0677009	6.64E-29	intron_variant	MODIFIER	ABCC1	ENSBTAG00000021090	Transcript	ENSBTAT00000087047	protein_coding	0.143468
25	14405256	0.755319	0.0677009	6.64E-29	intron_variant	MODIFIER	ABCC1	ENSBTAG00000021090	Transcript	ENSBTAT00000087047	protein_coding	0.143468
25	14405625	0.311586	0.0492579	2.52E-10	intron_variant	MODIFIER	ABCC1	ENSBTAG00000021090	Transcript	ENSBTAT00000087047	protein_coding	0.212866
25	14405778	0.755319	0.0677009	6.64E-29	intron_variant	MODIFIER	ABCC1	ENSBTAG00000021090	Transcript	ENSBTAT00000087047	protein_coding	0.143468
25	14405829	0.311586	0.0492579	2.52E-10	intron_variant	MODIFIER	ABCC1	ENSBTAG00000021090	Transcript	ENSBTAT00000087047	protein_coding	0.212866
25	14405926	0.755319	0.0677009	6.64E-29	intron_variant	MODIFIER	ABCC1	ENSBTAG00000021090	Transcript	ENSBTAT00000087047	protein_coding	0.143468
25	14405950	0.755319	0.0677009	6.64E-29	intron_variant	MODIFIER	ABCC1	ENSBTAG00000021090	Transcript	ENSBTAT00000087047	protein_coding	0.143468
25	14405951	0.755319	0.0677009	6.64E-29	intron_variant	MODIFIER	ABCC1	ENSBTAG00000021090	Transcript	ENSBTAT00000087047	protein_coding	0.143468
25	14406103	0.755319	0.0677009	6.64E-29	intron_variant	MODIFIER	ABCC1	ENSBTAG00000021090	Transcript	ENSBTAT00000087047	protein_coding	0.143468
25	14406165	0.755319	0.0677009	6.64E-29	intron_variant	MODIFIER	ABCC1	ENSBTAG00000021090	Transcript	ENSBTAT00000087047	protein_coding	0.143468
25	14406262	0.755319	0.0677009	6.64E-29	intron_variant	MODIFIER	ABCC1	ENSBTAG00000021090	Transcript	ENSBTAT00000087047	protein_coding	0.143468
25	14406285	0.755319	0.0677009	6.64E-29	intron_variant	MODIFIER	ABCC1	ENSBTAG00000021090	Transcript	ENSBTAT00000087047	protein_coding	0.143468
25	14406351	0.311586	0.0492579	2.52E-10	intron_variant	MODIFIER	ABCC1	ENSBTAG00000021090	Transcript	ENSBTAT00000087047	protein_coding	0.212866
25	14406470	0.31181	0.0493134	2.56E-10	intron_variant	MODIFIER	ABCC1	ENSBTAG00000021090	Transcript	ENSBTAT00000087047	protein_coding	0.212552
25	14406556	0.311809	0.0493134	2.57E-10	intron_variant	MODIFIER	ABCC1	ENSBTAG00000021090	Transcript	ENSBTAT00000087047	protein_coding	0.212552
25	14406597	0.311809	0.0493134	2.57E-10	intron_variant	MODIFIER	ABCC1	ENSBTAG00000021090	Transcript	ENSBTAT00000087047	protein_coding	0.212552
25	14406608	0.311809	0.0493134	2.57E-10	intron_variant	MODIFIER	ABCC1	ENSBTAG00000021090	Transcript	ENSBTAT00000087047	protein_coding	0.212552
25	14406689	0.311586	0.0492579	2.52E-10	intron_variant	MODIFIER	ABCC1	ENSBTAG00000021090	Transcript	ENSBTAT00000087047	protein_coding	0.212866
25	14406722	0.311809	0.0493134	2.57E-10	intron_variant	MODIFIER	ABCC1	ENSBTAG00000021090	Transcript	ENSBTAT00000087047	protein_coding	0.212552
25	14406862	0.755319	0.0677009	6.64E-29	intron_variant	MODIFIER	ABCC1	ENSBTAG00000021090	Transcript	ENSBTAT00000087047	protein_coding	0.143468
25	14406883	0.755319	0.0677009	6.64E-29	intron_variant	MODIFIER	ABCC1	ENSBTAG00000021090	Transcript	ENSBTAT00000087047	protein_coding	0.143468
25	14407320	0.311698	0.04926	2.49E-10	intron_variant	MODIFIER	ABCC1	ENSBTAG00000021090	Transcript	ENSBTAT00000087047	protein_coding	0.212849
25	14407388	0.311588	0.049258	2.52E-10	intron_variant	MODIFIER	ABCC1	ENSBTAG00000021090	Transcript	ENSBTAT00000087047	protein_coding	0.212866
25	14407481	0.311691	0.0492599	2.49E-10	intron_variant	MODIFIER	ABCC1	ENSBTAG00000021090	Transcript	ENSBTAT00000087047	protein_coding	0.212866
25	14407576	0.311591	0.04926	2.53E-10	intron_variant	MODIFIER	ABCC1	ENSBTAG00000021090	Transcript	ENSBTAT00000087047	protein_coding	0.212849
25	14407610	0.755428	0.0677025	6.54E-29	intron_variant	MODIFIER	ABCC1	ENSBTAG00000021090	Transcript	ENSBTAT00000087047	protein_coding	0.14341
25	14407611	0.311664	0.0492623	2.51E-10	intron_variant	MODIFIER	ABCC1	ENSBTAG00000021090	Transcript	ENSBTAT00000087047	protein_coding	0.2128
25	14407617	0.311663	0.0492623	2.51E-10	intron_variant	MODIFIER	ABCC1	ENSBTAG00000021090	Transcript	ENSBTAT00000087047	protein_coding	0.2128
25	14407633	0.311663	0.0492623	2.51E-10	intron_variant	MODIFIER	ABCC1	ENSBTAG00000021090	Transcript	ENSBTAT00000087047	protein_coding	0.2128
25	14407700	0.75541	0.0677025	6.56E-29	intron_variant	MODIFIER	ABCC1	ENSBTAG00000021090	Transcript	ENSBTAT00000087047	protein_coding	0.143435
25	14407725	0.755405	0.0677025	6.57E-29	intron_variant	MODIFIER	ABCC1	ENSBTAG00000021090	Transcript	ENSBTAT00000087047	protein_coding	0.143435
25	14407735	0.759016	0.0676349	3.17E-29	intron_variant	MODIFIER	ABCC1	ENSBTAG00000021090	Transcript	ENSBTAT00000087047	protein_coding	0.14346
25	14407785	0.76264	0.0676908	1.92E-29	intron_variant	MODIFIER	ABCC1	ENSBTAG00000021090	Transcript	ENSBTAT00000087047	protein_coding	0.143501
25	14407881	0.762643	0.0676908	1.92E-29	intron_variant	MODIFIER	ABCC1	ENSBTAG00000021090	Transcript	ENSBTAT00000087047	protein_coding	0.143501
25	14407882	0.762643	0.0676908	1.92E-29	intron_variant	MODIFIER	ABCC1	ENSBTAG00000021090	Transcript	ENSBTAT00000087047	protein_coding	0.143501
25	14408531	0.314688	0.0492519	1.67E-10	intron_variant	MODIFIER	ABCC1	ENSBTAG00000021090	Transcript	ENSBTAT00000087047	protein_coding	0.212907
25	14408578	0.314688	0.0492519	1.67E-10	intron_variant	MODIFIER	ABCC1	ENSBTAG00000021090	Transcript	ENSBTAT00000087047	protein_coding	0.212907
25	14409356	0.762637	0.0676908	1.92E-29	intron_variant	MODIFIER	ABCC1	ENSBTAG00000021090	Transcript	ENSBTAT00000087047	protein_coding	0.143509
25	14409396	0.762637	0.0676908	1.92E-29	intron_variant	MODIFIER	ABCC1	ENSBTAG00000021090	Transcript	ENSBTAT00000087047	protein_coding	0.143509
25	14410080	0.76264	0.0676908	1.92E-29	intron_variant	MODIFIER	ABCC1	ENSBTAG00000021090	Transcript	ENSBTAT00000087047	protein_coding	0.143501
25	14411688	0.316277	0.0492598	1.36E-10	intron_variant	MODIFIER	ABCC1	ENSBTAG00000021090	Transcript	ENSBTAT00000087047	protein_coding	0.212899
25	14411710	0.767809	0.0677443	8.91E-30	intron_variant	MODIFIER	ABCC1	ENSBTAG00000021090	Transcript	ENSBTAT00000087047	protein_coding	0.143493
25	14411917	0.316275	0.0492598	1.36E-10	intron_variant	MODIFIER	ABCC1	ENSBTAG00000021090	Transcript	ENSBTAT00000087047	protein_coding	0.212907
25	14412604	0.767803	0.0677443	8.92E-30	intron_variant	MODIFIER	ABCC1	ENSBTAG00000021090	Transcript	ENSBTAT00000087047	protein_coding	0.143501
25	14412663	0.317303	0.0492243	1.15E-10	intron_variant	MODIFIER	ABCC1	ENSBTAG00000021090	Transcript	ENSBTAT00000087047	protein_coding	0.213138
25	14412671	0.316276	0.0492598	1.36E-10	intron_variant	MODIFIER	ABCC1	ENSBTAG00000021090	Transcript	ENSBTAT00000087047	protein_coding	0.212907
25	14412696	0.767803	0.0677443	8.92E-30	intron_variant	MODIFIER	ABCC1	ENSBTAG00000021090	Transcript	ENSBTAT00000087047	protein_coding	0.143501
25	14412775	0.767803	0.0677443	8.92E-30	intron_variant	MODIFIER	ABCC1	ENSBTAG00000021090	Transcript	ENSBTAT00000087047	protein_coding	0.143501
25	14412994	0.767803	0.0677443	8.92E-30	intron_variant	MODIFIER	ABCC1	ENSBTAG00000021090	Transcript	ENSBTAT00000087047	protein_coding	0.143501
25	14413119	0.316394	0.0492589	1.34E-10	intron_variant	MODIFIER	ABCC1	ENSBTAG00000021090	Transcript	ENSBTAT00000087047	protein_coding	0.212915
25	14413203	0.316394	0.0492589	1.34E-10	intron_variant	MODIFIER	ABCC1	ENSBTAG00000021090	Transcript	ENSBTAT00000087047	protein_coding	0.212915
25	14413214	0.316394	0.0492589	1.34E-10	intron_variant	MODIFIER	ABCC1	ENSBTAG00000021090	Transcript	ENSBTAT00000087047	protein_coding	0.212915
25	14413300	0.316391	0.0492588	1.34E-10	intron_variant	MODIFIER	ABCC1	ENSBTAG00000021090	Transcript	ENSBTAT00000087047	protein_coding	0.212932
25	14413437	0.767803	0.0677443	8.92E-30	intron_variant	MODIFIER	ABCC1	ENSBTAG00000021090	Transcript	ENSBTAT00000087047	protein_coding	0.143501
25	14413496	0.767803	0.0677443	8.92E-30	intron_variant	MODIFIER	ABCC1	ENSBTAG00000021090	Transcript	ENSBTAT00000087047	protein_coding	0.143501
25	14413509	0.767803	0.0677443	8.92E-30	intron_variant	MODIFIER	ABCC1	ENSBTAG00000021090	Transcript	ENSBTAT00000087047	protein_coding	0.143501
25	14413519	0.316391	0.0492588	1.34E-10	intron_variant	MODIFIER	ABCC1	ENSBTAG00000021090	Transcript	ENSBTAT00000087047	protein_coding	0.212932
25	14413538	0.767803	0.0677443	8.92E-30	intron_variant	MODIFIER	ABCC1	ENSBTAG00000021090	Transcript	ENSBTAT00000087047	protein_coding	0.143501
25	14413698	0.767801	0.0677443	8.92E-30	intron_variant	MODIFIER	ABCC1	ENSBTAG00000021090	Transcript	ENSBTAT00000087047	protein_coding	0.143501
25	14413981	0.767795	0.0677443	8.93E-30	intron_variant	MODIFIER	ABCC1	ENSBTAG00000021090	Transcript	ENSBTAT00000087047	protein_coding	0.143501
25	14414049	0.767798	0.0677443	8.93E-30	intron_variant	MODIFIER	ABCC1	ENSBTAG00000021090	Transcript	ENSBTAT00000087047	protein_coding	0.143501
25	14414345	0.770269	0.0676866	5.26E-30	intron_variant	MODIFIER	ABCC1	ENSBTAG00000021090	Transcript	ENSBTAT00000087047	protein_coding	0.143559
25	14414386	0.770269	0.0676866	5.26E-30	intron_variant	MODIFIER	ABCC1	ENSBTAG00000021090	Transcript	ENSBTAT00000087047	protein_coding	0.143559
25	14414616	0.770269	0.0676866	5.26E-30	intron_variant	MODIFIER	ABCC1	ENSBTAG00000021090	Transcript	ENSBTAT00000087047	protein_coding	0.143559
25	14414695	0.770269	0.0676866	5.26E-30	intron_variant	MODIFIER	ABCC1	ENSBTAG00000021090	Transcript	ENSBTAT00000087047	protein_coding	0.143559
25	14414713	0.770269	0.0676866	5.26E-30	intron_variant	MODIFIER	ABCC1	ENSBTAG00000021090	Transcript	ENSBTAT00000087047	protein_coding	0.143559
25	14414830	0.770269	0.0676866	5.26E-30	intron_variant	MODIFIER	ABCC1	ENSBTAG00000021090	Transcript	ENSBTAT00000087047	protein_coding	0.143559
25	14414863	0.770271	0.0676866	5.26E-30	intron_variant	MODIFIER	ABCC1	ENSBTAG00000021090	Transcript	ENSBTAT00000087047	protein_coding	0.143559
25	14414879	0.27616	0.0417292	3.64E-11	intron_variant	MODIFIER	ABCC1	ENSBTAG00000021090	Transcript	ENSBTAT00000087047	protein_coding	0.263886
25	14414909	0.27616	0.0417292	3.64E-11	intron_variant	MODIFIER	ABCC1	ENSBTAG00000021090	Transcript	ENSBTAT00000087047	protein_coding	0.263886
25	14414992	0.770274	0.0676866	5.26E-30	intron_variant	MODIFIER	ABCC1	ENSBTAG00000021090	Transcript	ENSBTAT00000087047	protein_coding	0.143559
25	14415767	0.770269	0.0676866	5.26E-30	intron_variant	MODIFIER	ABCC1	ENSBTAG00000021090	Transcript	ENSBTAT00000087047	protein_coding	0.143559
25	14415911	0.770266	0.0676865	5.27E-30	intron_variant	MODIFIER	ABCC1	ENSBTAG00000021090	Transcript	ENSBTAT00000087047	protein_coding	0.143559
25	14415920	0.770266	0.0676865	5.27E-30	intron_variant	MODIFIER	ABCC1	ENSBTAG00000021090	Transcript	ENSBTAT00000087047	protein_coding	0.143559
25	14416288	0.770269	0.0676866	5.26E-30	intron_variant	MODIFIER	ABCC1	ENSBTAG00000021090	Transcript	ENSBTAT00000087047	protein_coding	0.143559
25	14418139	0.770269	0.0676866	5.26E-30	intron_variant	MODIFIER	ABCC1	ENSBTAG00000021090	Transcript	ENSBTAT00000087047	protein_coding	0.143559
25	14418203	0.770269	0.0676866	5.26E-30	intron_variant	MODIFIER	ABCC1	ENSBTAG00000021090	Transcript	ENSBTAT00000087047	protein_coding	0.143559
25	14418417	0.770277	0.0676866	5.26E-30	intron_variant	MODIFIER	ABCC1	ENSBTAG00000021090	Transcript	ENSBTAT00000087047	protein_coding	0.143542
25	14418428	0.769352	0.0676838	6.12E-30	intron_variant	MODIFIER	ABCC1	ENSBTAG00000021090	Transcript	ENSBTAT00000087047	protein_coding	0.143559
25	14418670	0.769343	0.0676838	6.12E-30	intron_variant	MODIFIER	ABCC1	ENSBTAG00000021090	Transcript	ENSBTAT00000087047	protein_coding	0.143575
25	14418949	0.769343	0.0676838	6.12E-30	intron_variant	MODIFIER	ABCC1	ENSBTAG00000021090	Transcript	ENSBTAT00000087047	protein_coding	0.143575
25	14418983	0.769343	0.0676838	6.12E-30	intron_variant	MODIFIER	ABCC1	ENSBTAG00000021090	Transcript	ENSBTAT00000087047	protein_coding	0.143575
25	14419142	0.769343	0.0676838	6.12E-30	intron_variant	MODIFIER	ABCC1	ENSBTAG00000021090	Transcript	ENSBTAT00000087047	protein_coding	0.143575
25	14419454	0.769343	0.0676838	6.12E-30	intron_variant	MODIFIER	ABCC1	ENSBTAG00000021090	Transcript	ENSBTAT00000087047	protein_coding	0.143575
25	14419550	0.769343	0.0676838	6.12E-30	intron_variant	MODIFIER	ABCC1	ENSBTAG00000021090	Transcript	ENSBTAT00000087047	protein_coding	0.143575
25	14419660	0.769343	0.0676838	6.12E-30	splice_region_variant&splice_polypyrimidine_tract_variant&intron_variant	LOW	ABCC1	ENSBTAG00000021090	Transcript	ENSBTAT00000087047	protein_coding	0.143575
25	14419880	0.769343	0.0676838	6.12E-30	intron_variant	MODIFIER	ABCC1	ENSBTAG00000021090	Transcript	ENSBTAT00000087047	protein_coding	0.143575
25	14419948	0.769343	0.0676838	6.12E-30	intron_variant	MODIFIER	ABCC1	ENSBTAG00000021090	Transcript	ENSBTAT00000087047	protein_coding	0.143575
25	14420356	0.769343	0.0676838	6.12E-30	intron_variant	MODIFIER	ABCC1	ENSBTAG00000021090	Transcript	ENSBTAT00000087047	protein_coding	0.143575
25	14420440	0.76934	0.0676837	6.13E-30	intron_variant	MODIFIER	ABCC1	ENSBTAG00000021090	Transcript	ENSBTAT00000087047	protein_coding	0.143575
25	14420633	0.769343	0.0676838	6.12E-30	intron_variant	MODIFIER	ABCC1	ENSBTAG00000021090	Transcript	ENSBTAT00000087047	protein_coding	0.143575
25	14420737	0.769343	0.0676838	6.12E-30	intron_variant	MODIFIER	ABCC1	ENSBTAG00000021090	Transcript	ENSBTAT00000087047	protein_coding	0.143575
25	14421229	0.769343	0.0676838	6.12E-30	intron_variant	MODIFIER	ABCC1	ENSBTAG00000021090	Transcript	ENSBTAT00000087047	protein_coding	0.143575
25	14421377	0.769343	0.0676838	6.12E-30	intron_variant	MODIFIER	ABCC1	ENSBTAG00000021090	Transcript	ENSBTAT00000087047	protein_coding	0.143575
25	14422198	0.769343	0.0676838	6.12E-30	intron_variant	MODIFIER	ABCC1	ENSBTAG00000021090	Transcript	ENSBTAT00000087047	protein_coding	0.143575
25	14422298	0.769346	0.0676838	6.12E-30	intron_variant	MODIFIER	ABCC1	ENSBTAG00000021090	Transcript	ENSBTAT00000087047	protein_coding	0.143567
25	14423545	0.769343	0.0676838	6.12E-30	intron_variant	MODIFIER	ABCC1	ENSBTAG00000021090	Transcript	ENSBTAT00000087047	protein_coding	0.143575
25	14424271	0.769343	0.0676838	6.12E-30	intron_variant	MODIFIER	ABCC1	ENSBTAG00000021090	Transcript	ENSBTAT00000087047	protein_coding	0.143575
25	14425350	0.769343	0.0676838	6.12E-30	intron_variant	MODIFIER	ABCC1	ENSBTAG00000021090	Transcript	ENSBTAT00000087047	protein_coding	0.143575
25	14425490	0.769346	0.0676838	6.12E-30	intron_variant	MODIFIER	ABCC1	ENSBTAG00000021090	Transcript	ENSBTAT00000087047	protein_coding	0.143575
25	14425571	0.769346	0.0676838	6.12E-30	intron_variant	MODIFIER	ABCC1	ENSBTAG00000021090	Transcript	ENSBTAT00000087047	protein_coding	0.143575
25	14425591	0.769346	0.0676838	6.12E-30	intron_variant	MODIFIER	ABCC1	ENSBTAG00000021090	Transcript	ENSBTAT00000087047	protein_coding	0.143575
25	14425600	0.769346	0.0676838	6.12E-30	intron_variant	MODIFIER	ABCC1	ENSBTAG00000021090	Transcript	ENSBTAT00000087047	protein_coding	0.143575
25	14425845	0.769343	0.0676838	6.12E-30	intron_variant	MODIFIER	ABCC1	ENSBTAG00000021090	Transcript	ENSBTAT00000087047	protein_coding	0.143575
25	14425917	0.769343	0.0676838	6.12E-30	intron_variant	MODIFIER	ABCC1	ENSBTAG00000021090	Transcript	ENSBTAT00000087047	protein_coding	0.143575
25	14426178	0.769346	0.0676838	6.12E-30	intron_variant	MODIFIER	ABCC1	ENSBTAG00000021090	Transcript	ENSBTAT00000087047	protein_coding	0.143575
25	14426559	0.769346	0.0676838	6.12E-30	intron_variant	MODIFIER	ABCC1	ENSBTAG00000021090	Transcript	ENSBTAT00000087047	protein_coding	0.143575
25	14426969	0.769346	0.0676838	6.12E-30	intron_variant	MODIFIER	ABCC1	ENSBTAG00000021090	Transcript	ENSBTAT00000087047	protein_coding	0.143575
25	14427031	0.769346	0.0676838	6.12E-30	intron_variant	MODIFIER	ABCC1	ENSBTAG00000021090	Transcript	ENSBTAT00000087047	protein_coding	0.143575
25	14427087	0.769346	0.0676838	6.12E-30	intron_variant	MODIFIER	ABCC1	ENSBTAG00000021090	Transcript	ENSBTAT00000087047	protein_coding	0.143575
25	14427100	0.769346	0.0676838	6.12E-30	intron_variant	MODIFIER	ABCC1	ENSBTAG00000021090	Transcript	ENSBTAT00000087047	protein_coding	0.143575
25	14427123	0.769346	0.0676838	6.12E-30	intron_variant	MODIFIER	ABCC1	ENSBTAG00000021090	Transcript	ENSBTAT00000087047	protein_coding	0.143575
25	14427268	0.769338	0.0676837	6.13E-30	intron_variant	MODIFIER	ABCC1	ENSBTAG00000021090	Transcript	ENSBTAT00000087047	protein_coding	0.143584
25	14427275	0.769338	0.0676837	6.13E-30	intron_variant	MODIFIER	ABCC1	ENSBTAG00000021090	Transcript	ENSBTAT00000087047	protein_coding	0.143584
25	14427284	0.769338	0.0676837	6.13E-30	intron_variant	MODIFIER	ABCC1	ENSBTAG00000021090	Transcript	ENSBTAT00000087047	protein_coding	0.143584
25	14427308	0.769338	0.0676837	6.13E-30	intron_variant	MODIFIER	ABCC1	ENSBTAG00000021090	Transcript	ENSBTAT00000087047	protein_coding	0.143584
25	14427334	0.769338	0.0676837	6.13E-30	intron_variant	MODIFIER	ABCC1	ENSBTAG00000021090	Transcript	ENSBTAT00000087047	protein_coding	0.143584
25	14427514	0.769343	0.0676838	6.12E-30	intron_variant	MODIFIER	ABCC1	ENSBTAG00000021090	Transcript	ENSBTAT00000087047	protein_coding	0.143575
25	14427534	0.769295	0.0676832	6.17E-30	intron_variant	MODIFIER	ABCC1	ENSBTAG00000021090	Transcript	ENSBTAT00000087047	protein_coding	0.143584
25	14427563	0.769343	0.0676838	6.12E-30	intron_variant	MODIFIER	ABCC1	ENSBTAG00000021090	Transcript	ENSBTAT00000087047	protein_coding	0.143575
25	14427616	0.769343	0.0676838	6.12E-30	intron_variant	MODIFIER	ABCC1	ENSBTAG00000021090	Transcript	ENSBTAT00000087047	protein_coding	0.143575
25	14427845	0.769343	0.0676838	6.12E-30	intron_variant	MODIFIER	ABCC1	ENSBTAG00000021090	Transcript	ENSBTAT00000087047	protein_coding	0.143575
25	14427860	0.769343	0.0676838	6.12E-30	intron_variant	MODIFIER	ABCC1	ENSBTAG00000021090	Transcript	ENSBTAT00000087047	protein_coding	0.143575
25	14428288	0.770703	0.0676466	4.53E-30	intron_variant	MODIFIER	ABCC1	ENSBTAG00000021090	Transcript	ENSBTAT00000087047	protein_coding	0.143575
25	14428301	0.770703	0.0676466	4.53E-30	intron_variant	MODIFIER	ABCC1	ENSBTAG00000021090	Transcript	ENSBTAT00000087047	protein_coding	0.143575
25	14428336	0.770703	0.0676466	4.53E-30	intron_variant	MODIFIER	ABCC1	ENSBTAG00000021090	Transcript	ENSBTAT00000087047	protein_coding	0.143575
25	14428477	0.770706	0.0676466	4.52E-30	intron_variant	MODIFIER	ABCC1	ENSBTAG00000021090	Transcript	ENSBTAT00000087047	protein_coding	0.143575
25	14428514	0.770706	0.0676466	4.52E-30	intron_variant	MODIFIER	ABCC1	ENSBTAG00000021090	Transcript	ENSBTAT00000087047	protein_coding	0.143575
25	14428536	0.770706	0.0676466	4.52E-30	intron_variant	MODIFIER	ABCC1	ENSBTAG00000021090	Transcript	ENSBTAT00000087047	protein_coding	0.143575
25	14428695	0.768836	0.0677204	7.16E-30	intron_variant	MODIFIER	ABCC1	ENSBTAG00000021090	Transcript	ENSBTAT00000087047	protein_coding	0.143311
25	14429183	0.251767	0.0417907	1.70E-09	intron_variant	MODIFIER	ABCC1	ENSBTAG00000021090	Transcript	ENSBTAT00000087047	protein_coding	0.279316
25	14429247	0.768836	0.0677204	7.16E-30	intron_variant	MODIFIER	ABCC1	ENSBTAG00000021090	Transcript	ENSBTAT00000087047	protein_coding	0.143311
25	14429693	0.768836	0.0677204	7.16E-30	intron_variant	MODIFIER	ABCC1	ENSBTAG00000021090	Transcript	ENSBTAT00000087047	protein_coding	0.143311
25	14429707	0.768836	0.0677204	7.16E-30	intron_variant	MODIFIER	ABCC1	ENSBTAG00000021090	Transcript	ENSBTAT00000087047	protein_coding	0.143311
25	14429996	0.768836	0.0677204	7.16E-30	intron_variant	MODIFIER	ABCC1	ENSBTAG00000021090	Transcript	ENSBTAT00000087047	protein_coding	0.143311
25	14430481	0.76883	0.0677203	7.16E-30	intron_variant	MODIFIER	ABCC1	ENSBTAG00000021090	Transcript	ENSBTAT00000087047	protein_coding	0.143328
25	14431111	0.767797	0.0677212	8.54E-30	intron_variant	MODIFIER	ABCC1	ENSBTAG00000021090	Transcript	ENSBTAT00000087047	protein_coding	0.143303
25	14431534	0.767797	0.0677212	8.54E-30	splice_region_variant&splice_polypyrimidine_tract_variant&intron_variant	LOW	ABCC1	ENSBTAG00000021090	Transcript	ENSBTAT00000087047	protein_coding	0.143303
25	14431712	0.767797	0.0677212	8.54E-30	intron_variant	MODIFIER	ABCC1	ENSBTAG00000021090	Transcript	ENSBTAT00000087047	protein_coding	0.143303
25	14432304	0.769397	0.067727	6.59E-30	intron_variant	MODIFIER	ABCC1	ENSBTAG00000021090	Transcript	ENSBTAT00000087047	protein_coding	0.143278
25	14432471	0.767797	0.0677212	8.54E-30	intron_variant	MODIFIER	ABCC1	ENSBTAG00000021090	Transcript	ENSBTAT00000087047	protein_coding	0.143303
25	14432504	0.767797	0.0677212	8.54E-30	intron_variant	MODIFIER	ABCC1	ENSBTAG00000021090	Transcript	ENSBTAT00000087047	protein_coding	0.143303
25	14434769	0.767797	0.0677212	8.54E-30	intron_variant	MODIFIER	ABCC1	ENSBTAG00000021090	Transcript	ENSBTAT00000087047	protein_coding	0.143303
25	14435129	0.767797	0.0677212	8.54E-30	intron_variant	MODIFIER	ABCC1	ENSBTAG00000021090	Transcript	ENSBTAT00000087047	protein_coding	0.143303
25	14435291	0.767797	0.0677212	8.54E-30	intron_variant	MODIFIER	ABCC1	ENSBTAG00000021090	Transcript	ENSBTAT00000087047	protein_coding	0.143303
25	14437336	0.767226	0.0677194	9.37E-30	intron_variant	MODIFIER	ABCC1	ENSBTAG00000021090	Transcript	ENSBTAT00000087047	protein_coding	0.143295
25	14437776	0.767226	0.0677194	9.37E-30	intron_variant	MODIFIER	ABCC1	ENSBTAG00000021090	Transcript	ENSBTAT00000087047	protein_coding	0.143295
25	14439408	0.767226	0.0677194	9.37E-30	intron_variant	MODIFIER	ABCC1	ENSBTAG00000021090	Transcript	ENSBTAT00000087047	protein_coding	0.143295
25	14439515	0.767226	0.0677194	9.37E-30	intron_variant	MODIFIER	ABCC1	ENSBTAG00000021090	Transcript	ENSBTAT00000087047	protein_coding	0.143295
25	14439560	0.767226	0.0677194	9.37E-30	intron_variant	MODIFIER	ABCC1	ENSBTAG00000021090	Transcript	ENSBTAT00000087047	protein_coding	0.143295
25	14440050	0.767226	0.0677194	9.37E-30	intron_variant	MODIFIER	ABCC1	ENSBTAG00000021090	Transcript	ENSBTAT00000087047	protein_coding	0.143295
25	14441917	0.767226	0.0677194	9.37E-30	intron_variant	MODIFIER	ABCC1	ENSBTAG00000021090	Transcript	ENSBTAT00000087047	protein_coding	0.143295
25	14442692	0.405896	0.0524992	1.06E-14	intron_variant	MODIFIER	ABCC1	ENSBTAG00000021090	Transcript	ENSBTAT00000087047	protein_coding	0.193085
25	14444337	0.767226	0.0677194	9.37E-30	intron_variant	MODIFIER	ABCC1	ENSBTAG00000021090	Transcript	ENSBTAT00000087047	protein_coding	0.143295
25	14444663	0.767226	0.0677194	9.37E-30	intron_variant	MODIFIER	ABCC1	ENSBTAG00000021090	Transcript	ENSBTAT00000087047	protein_coding	0.143295
25	14444874	0.767226	0.0677194	9.37E-30	intron_variant	MODIFIER	ABCC1	ENSBTAG00000021090	Transcript	ENSBTAT00000087047	protein_coding	0.143295
25	14444890	0.767226	0.0677194	9.37E-30	intron_variant	MODIFIER	ABCC1	ENSBTAG00000021090	Transcript	ENSBTAT00000087047	protein_coding	0.143295
25	14445224	0.767226	0.0677194	9.37E-30	intron_variant	MODIFIER	ABCC1	ENSBTAG00000021090	Transcript	ENSBTAT00000087047	protein_coding	0.143295
25	14445686	0.767614	0.0677205	8.80E-30	intron_variant	MODIFIER	ABCC1	ENSBTAG00000021090	Transcript	ENSBTAT00000087047	protein_coding	0.14327
25	14447821	0.770494	0.0676703	4.91E-30	intron_variant	MODIFIER	ABCC1	ENSBTAG00000021090	Transcript	ENSBTAT00000087047	protein_coding	0.143328
25	14448083	0.76827	0.0677186	7.85E-30	intron_variant	MODIFIER	ABCC1	ENSBTAG00000021090	Transcript	ENSBTAT00000087047	protein_coding	0.143295
25	14448086	0.76827	0.0677186	7.85E-30	intron_variant	MODIFIER	ABCC1	ENSBTAG00000021090	Transcript	ENSBTAT00000087047	protein_coding	0.143295
25	14449620	0.768262	0.0677186	7.86E-30	intron_variant	MODIFIER	ABCC1	ENSBTAG00000021090	Transcript	ENSBTAT00000087047	protein_coding	0.143303
25	14450008	0.769515	0.0677148	6.31E-30	intron_variant	MODIFIER	ABCC1	ENSBTAG00000021090	Transcript	ENSBTAT00000087047	protein_coding	0.143286
25	14450221	0.769515	0.0677148	6.31E-30	intron_variant	MODIFIER	ABCC1	ENSBTAG00000021090	Transcript	ENSBTAT00000087047	protein_coding	0.143286
25	14450889	0.769523	0.0677148	6.31E-30	intron_variant	MODIFIER	ABCC1	ENSBTAG00000021090	Transcript	ENSBTAT00000087047	protein_coding	0.143278
25	14453064	0.769518	0.0677148	6.31E-30	intron_variant	MODIFIER	ABCC1	ENSBTAG00000021090	Transcript	ENSBTAT00000087047	protein_coding	0.143286
25	14453112	0.769518	0.0677148	6.31E-30	intron_variant	MODIFIER	ABCC1	ENSBTAG00000021090	Transcript	ENSBTAT00000087047	protein_coding	0.143286
25	14453161	0.769515	0.0677148	6.31E-30	intron_variant	MODIFIER	ABCC1	ENSBTAG00000021090	Transcript	ENSBTAT00000087047	protein_coding	0.143286
25	14453513	0.769515	0.0677148	6.31E-30	intron_variant	MODIFIER	ABCC1	ENSBTAG00000021090	Transcript	ENSBTAT00000087047	protein_coding	0.143286
25	14453965	0.769518	0.0677148	6.31E-30	intron_variant	MODIFIER	ABCC1	ENSBTAG00000021090	Transcript	ENSBTAT00000087047	protein_coding	0.143278
25	14454046	0.769518	0.0677148	6.31E-30	intron_variant	MODIFIER	ABCC1	ENSBTAG00000021090	Transcript	ENSBTAT00000087047	protein_coding	0.143278
25	14454216	0.769515	0.0677148	6.31E-30	intron_variant	MODIFIER	ABCC1	ENSBTAG00000021090	Transcript	ENSBTAT00000087047	protein_coding	0.143286
25	14454422	0.769515	0.0677148	6.31E-30	intron_variant	MODIFIER	ABCC1	ENSBTAG00000021090	Transcript	ENSBTAT00000087047	protein_coding	0.143286
25	14455154	0.769378	0.0677161	6.48E-30	intron_variant	MODIFIER	ABCC1	ENSBTAG00000021090	Transcript	ENSBTAT00000087047	protein_coding	0.143295
25	14455201	0.769378	0.0677161	6.48E-30	intron_variant	MODIFIER	ABCC1	ENSBTAG00000021090	Transcript	ENSBTAT00000087047	protein_coding	0.143295
25	14455218	0.769378	0.0677161	6.48E-30	intron_variant	MODIFIER	ABCC1	ENSBTAG00000021090	Transcript	ENSBTAT00000087047	protein_coding	0.143295
25	14455360	0.769381	0.0677161	6.47E-30	intron_variant	MODIFIER	ABCC1	ENSBTAG00000021090	Transcript	ENSBTAT00000087047	protein_coding	0.143295
25	14455778	0.769378	0.0677161	6.48E-30	intron_variant	MODIFIER	ABCC1	ENSBTAG00000021090	Transcript	ENSBTAT00000087047	protein_coding	0.143295
25	14455826	0.769381	0.0677161	6.47E-30	intron_variant	MODIFIER	ABCC1	ENSBTAG00000021090	Transcript	ENSBTAT00000087047	protein_coding	0.143295
25	14456630	0.769381	0.0677161	6.47E-30	intron_variant	MODIFIER	ABCC1	ENSBTAG00000021090	Transcript	ENSBTAT00000087047	protein_coding	0.143295
25	14456644	0.539106	0.0614048	1.64E-18	intron_variant	MODIFIER	ABCC1	ENSBTAG00000021090	Transcript	ENSBTAT00000087047	protein_coding	0.840078
25	14456661	0.672427	0.0655749	1.13E-24	intron_variant	MODIFIER	ABCC1	ENSBTAG00000021090	Transcript	ENSBTAT00000087047	protein_coding	0.148289
25	14456675	0.553645	0.0613502	1.81E-19	intron_variant	MODIFIER	ABCC1	ENSBTAG00000021090	Transcript	ENSBTAT00000087047	protein_coding	0.837643
25	14456676	0.553645	0.0613502	1.81E-19	intron_variant	MODIFIER	ABCC1	ENSBTAG00000021090	Transcript	ENSBTAT00000087047	protein_coding	0.837643
25	14456944	0.769381	0.0677161	6.47E-30	intron_variant	MODIFIER	ABCC1	ENSBTAG00000021090	Transcript	ENSBTAT00000087047	protein_coding	0.143295
25	14457475	0.448873	0.0555135	6.17E-16	intron_variant	MODIFIER	ABCC1	ENSBTAG00000021090	Transcript	ENSBTAT00000087047	protein_coding	0.816607
25	14457878	0.448876	0.0555135	6.17E-16	intron_variant	MODIFIER	ABCC1	ENSBTAG00000021090	Transcript	ENSBTAT00000087047	protein_coding	0.816607
25	14458528	0.769378	0.0677161	6.48E-30	intron_variant	MODIFIER	ABCC1	ENSBTAG00000021090	Transcript	ENSBTAT00000087047	protein_coding	0.143303
25	14458530	0.769378	0.0677161	6.48E-30	intron_variant	MODIFIER	ABCC1	ENSBTAG00000021090	Transcript	ENSBTAT00000087047	protein_coding	0.143303
25	14458729	0.769381	0.0677161	6.47E-30	splice_region_variant&synonymous_variant	LOW	ABCC1	ENSBTAG00000021090	Transcript	ENSBTAT00000087047	protein_coding	0.143295
25	14459003	0.448876	0.0555135	6.17E-16	intron_variant	MODIFIER	ABCC1	ENSBTAG00000021090	Transcript	ENSBTAT00000087047	protein_coding	0.816607
25	14459259	0.448876	0.0555135	6.17E-16	intron_variant	MODIFIER	ABCC1	ENSBTAG00000021090	Transcript	ENSBTAT00000087047	protein_coding	0.816607
25	14459264	0.769381	0.0677161	6.47E-30	intron_variant	MODIFIER	ABCC1	ENSBTAG00000021090	Transcript	ENSBTAT00000087047	protein_coding	0.143295
25	14459869	0.769386	0.0677161	6.47E-30	intron_variant	MODIFIER	ABCC1	ENSBTAG00000021090	Transcript	ENSBTAT00000087047	protein_coding	0.143295
25	14460555	0.44888	0.0555135	6.17E-16	intron_variant	MODIFIER	ABCC1	ENSBTAG00000021090	Transcript	ENSBTAT00000087047	protein_coding	0.183393
25	14460789	0.449068	0.055517	6.02E-16	missense_variant	MODERATE	ABCC1	ENSBTAG00000021090	Transcript	ENSBTAT00000087047	protein_coding	0.183343
25	14460802	0.449068	0.055517	6.02E-16	missense_variant	MODERATE	ABCC1	ENSBTAG00000021090	Transcript	ENSBTAT00000087047	protein_coding	0.183343
25	14460818	0.769987	0.0677229	5.92E-30	synonymous_variant	LOW	ABCC1	ENSBTAG00000021090	Transcript	ENSBTAT00000087047	protein_coding	0.143245
25	14461012	0.769386	0.0677161	6.47E-30	intron_variant	MODIFIER	ABCC1	ENSBTAG00000021090	Transcript	ENSBTAT00000087047	protein_coding	0.143295
25	14461993	0.769386	0.0677161	6.47E-30	intron_variant	MODIFIER	ABCC1	ENSBTAG00000021090	Transcript	ENSBTAT00000087047	protein_coding	0.143295
25	14462017	0.769386	0.0677161	6.47E-30	intron_variant	MODIFIER	ABCC1	ENSBTAG00000021090	Transcript	ENSBTAT00000087047	protein_coding	0.143295
25	14462054	0.769386	0.0677161	6.47E-30	intron_variant	MODIFIER	ABCC1	ENSBTAG00000021090	Transcript	ENSBTAT00000087047	protein_coding	0.143295
25	14462155	0.769386	0.0677161	6.47E-30	intron_variant	MODIFIER	ABCC1	ENSBTAG00000021090	Transcript	ENSBTAT00000087047	protein_coding	0.143295
25	14462188	0.43549	0.0553109	3.45E-15	intron_variant	MODIFIER	ABCC1	ENSBTAG00000021090	Transcript	ENSBTAT00000087047	protein_coding	0.184012
25	14462194	0.769386	0.0677161	6.47E-30	intron_variant	MODIFIER	ABCC1	ENSBTAG00000021090	Transcript	ENSBTAT00000087047	protein_coding	0.143295
25	14462234	0.770967	0.0679829	8.26E-30	intron_variant	MODIFIER	ABCC1	ENSBTAG00000021090	Transcript	ENSBTAT00000087047	protein_coding	0.143006
25	14462270	0.770967	0.0679829	8.26E-30	intron_variant	MODIFIER	ABCC1	ENSBTAG00000021090	Transcript	ENSBTAT00000087047	protein_coding	0.143006
25	14462320	0.770969	0.0679829	8.25E-30	intron_variant	MODIFIER	ABCC1	ENSBTAG00000021090	Transcript	ENSBTAT00000087047	protein_coding	0.142997
25	14462369	0.448235	0.0556405	7.89E-16	intron_variant	MODIFIER	ABCC1	ENSBTAG00000021090	Transcript	ENSBTAT00000087047	protein_coding	0.183087
25	14462395	0.769388	0.0677169	6.48E-30	intron_variant	MODIFIER	ABCC1	ENSBTAG00000021090	Transcript	ENSBTAT00000087047	protein_coding	0.143278
25	14462406	0.448864	0.0555135	6.18E-16	intron_variant	MODIFIER	ABCC1	ENSBTAG00000021090	Transcript	ENSBTAT00000087047	protein_coding	0.183376
25	14462485	0.77098	0.0679829	8.24E-30	intron_variant	MODIFIER	ABCC1	ENSBTAG00000021090	Transcript	ENSBTAT00000087047	protein_coding	0.142997
25	14462563	0.770982	0.0679829	8.24E-30	intron_variant	MODIFIER	ABCC1	ENSBTAG00000021090	Transcript	ENSBTAT00000087047	protein_coding	0.142997
25	14462584	0.770982	0.0679829	8.24E-30	intron_variant	MODIFIER	ABCC1	ENSBTAG00000021090	Transcript	ENSBTAT00000087047	protein_coding	0.142997
25	14462614	0.7694	0.0677161	6.45E-30	intron_variant	MODIFIER	ABCC1	ENSBTAG00000021090	Transcript	ENSBTAT00000087047	protein_coding	0.143286
25	14462634	0.7694	0.0677161	6.45E-30	intron_variant	MODIFIER	ABCC1	ENSBTAG00000021090	Transcript	ENSBTAT00000087047	protein_coding	0.143286
25	14462640	0.7694	0.0677161	6.45E-30	intron_variant	MODIFIER	ABCC1	ENSBTAG00000021090	Transcript	ENSBTAT00000087047	protein_coding	0.143286
25	14462674	0.7694	0.0677161	6.45E-30	intron_variant	MODIFIER	ABCC1	ENSBTAG00000021090	Transcript	ENSBTAT00000087047	protein_coding	0.143286
25	14462715	0.448887	0.0555135	6.16E-16	intron_variant	MODIFIER	ABCC1	ENSBTAG00000021090	Transcript	ENSBTAT00000087047	protein_coding	0.183393
25	14462736	0.448887	0.0555135	6.16E-16	intron_variant	MODIFIER	ABCC1	ENSBTAG00000021090	Transcript	ENSBTAT00000087047	protein_coding	0.183393
25	14462764	0.7694	0.0677161	6.45E-30	intron_variant	MODIFIER	ABCC1	ENSBTAG00000021090	Transcript	ENSBTAT00000087047	protein_coding	0.143286
25	14462845	0.7694	0.0677161	6.45E-30	intron_variant	MODIFIER	ABCC1	ENSBTAG00000021090	Transcript	ENSBTAT00000087047	protein_coding	0.143286
25	14462938	0.7694	0.0677161	6.45E-30	intron_variant	MODIFIER	ABCC1	ENSBTAG00000021090	Transcript	ENSBTAT00000087047	protein_coding	0.143286
25	14462968	0.7694	0.0677161	6.45E-30	synonymous_variant	LOW	ABCC1	ENSBTAG00000021090	Transcript	ENSBTAT00000087047	protein_coding	0.143286
25	14462992	0.7694	0.0677161	6.45E-30	synonymous_variant	LOW	ABCC1	ENSBTAG00000021090	Transcript	ENSBTAT00000087047	protein_coding	0.143286
25	14462995	0.7694	0.0677161	6.45E-30	synonymous_variant	LOW	ABCC1	ENSBTAG00000021090	Transcript	ENSBTAT00000087047	protein_coding	0.143286
25	14463183	0.769386	0.0677161	6.47E-30	intron_variant	MODIFIER	ABCC1	ENSBTAG00000021090	Transcript	ENSBTAT00000087047	protein_coding	0.143295
25	14463216	0.769386	0.0677161	6.47E-30	intron_variant	MODIFIER	ABCC1	ENSBTAG00000021090	Transcript	ENSBTAT00000087047	protein_coding	0.143295
25	14463247	0.77245	0.0679868	6.48E-30	intron_variant	MODIFIER	ABCC1	ENSBTAG00000021090	Transcript	ENSBTAT00000087047	protein_coding	0.142981
25	14463268	0.77245	0.0679868	6.48E-30	intron_variant	MODIFIER	ABCC1	ENSBTAG00000021090	Transcript	ENSBTAT00000087047	protein_coding	0.142981
25	14463294	0.77245	0.0679868	6.48E-30	intron_variant	MODIFIER	ABCC1	ENSBTAG00000021090	Transcript	ENSBTAT00000087047	protein_coding	0.142981
25	14463335	0.77245	0.0679868	6.48E-30	intron_variant	MODIFIER	ABCC1	ENSBTAG00000021090	Transcript	ENSBTAT00000087047	protein_coding	0.142981
25	14463452	0.44888	0.0555135	6.17E-16	intron_variant	MODIFIER	ABCC1	ENSBTAG00000021090	Transcript	ENSBTAT00000087047	protein_coding	0.183393
25	14463457	0.44888	0.0555135	6.17E-16	intron_variant	MODIFIER	ABCC1	ENSBTAG00000021090	Transcript	ENSBTAT00000087047	protein_coding	0.183393
25	14463493	0.769386	0.0677161	6.47E-30	intron_variant	MODIFIER	ABCC1	ENSBTAG00000021090	Transcript	ENSBTAT00000087047	protein_coding	0.143295
25	14463497	0.769386	0.0677161	6.47E-30	intron_variant	MODIFIER	ABCC1	ENSBTAG00000021090	Transcript	ENSBTAT00000087047	protein_coding	0.143295
25	14463533	0.769386	0.0677161	6.47E-30	intron_variant	MODIFIER	ABCC1	ENSBTAG00000021090	Transcript	ENSBTAT00000087047	protein_coding	0.143295
25	14463692	0.769386	0.0677161	6.47E-30	intron_variant	MODIFIER	ABCC1	ENSBTAG00000021090	Transcript	ENSBTAT00000087047	protein_coding	0.143295
25	14464417	0.44888	0.0555135	6.17E-16	intron_variant	MODIFIER	ABCC1	ENSBTAG00000021090	Transcript	ENSBTAT00000087047	protein_coding	0.183393
25	14464662	0.769386	0.0677161	6.47E-30	synonymous_variant	LOW	ABCC1	ENSBTAG00000021090	Transcript	ENSBTAT00000087047	protein_coding	0.143295
25	14464710	0.769386	0.0677161	6.47E-30	synonymous_variant	LOW	ABCC1	ENSBTAG00000021090	Transcript	ENSBTAT00000087047	protein_coding	0.143295
25	14464807	0.769386	0.0677161	6.47E-30	intron_variant	MODIFIER	ABCC1	ENSBTAG00000021090	Transcript	ENSBTAT00000087047	protein_coding	0.143295
25	14464831	0.39672	0.0540177	2.07E-13	intron_variant	MODIFIER	ABCC1	ENSBTAG00000021090	Transcript	ENSBTAT00000087047	protein_coding	0.189609
25	14465044	0.769386	0.0677161	6.47E-30	intron_variant	MODIFIER	ABCC1	ENSBTAG00000021090	Transcript	ENSBTAT00000087047	protein_coding	0.143295
25	14465279	0.448889	0.0555135	6.16E-16	intron_variant	MODIFIER	ABCC1	ENSBTAG00000021090	Transcript	ENSBTAT00000087047	protein_coding	0.183393
25	14465295	0.769386	0.0677161	6.47E-30	intron_variant	MODIFIER	ABCC1	ENSBTAG00000021090	Transcript	ENSBTAT00000087047	protein_coding	0.143295
25	14465302	0.769386	0.0677161	6.47E-30	intron_variant	MODIFIER	ABCC1	ENSBTAG00000021090	Transcript	ENSBTAT00000087047	protein_coding	0.143295
25	14465317	0.44888	0.0555135	6.17E-16	intron_variant	MODIFIER	ABCC1	ENSBTAG00000021090	Transcript	ENSBTAT00000087047	protein_coding	0.183393
25	14465585	0.448883	0.0555135	6.17E-16	intron_variant	MODIFIER	ABCC1	ENSBTAG00000021090	Transcript	ENSBTAT00000087047	protein_coding	0.183393
25	14465660	0.769386	0.0677161	6.47E-30	intron_variant	MODIFIER	ABCC1	ENSBTAG00000021090	Transcript	ENSBTAT00000087047	protein_coding	0.143295
25	14466089	0.769384	0.0677161	6.47E-30	intron_variant	MODIFIER	ABCC1	ENSBTAG00000021090	Transcript	ENSBTAT00000087047	protein_coding	0.143303
25	14466127	0.769384	0.0677161	6.47E-30	intron_variant	MODIFIER	ABCC1	ENSBTAG00000021090	Transcript	ENSBTAT00000087047	protein_coding	0.143303
25	14466216	0.769384	0.0677161	6.47E-30	intron_variant	MODIFIER	ABCC1	ENSBTAG00000021090	Transcript	ENSBTAT00000087047	protein_coding	0.143303
25	14466217	0.769384	0.0677161	6.47E-30	intron_variant	MODIFIER	ABCC1	ENSBTAG00000021090	Transcript	ENSBTAT00000087047	protein_coding	0.143303
25	14466319	0.769384	0.0677161	6.47E-30	intron_variant	MODIFIER	ABCC1	ENSBTAG00000021090	Transcript	ENSBTAT00000087047	protein_coding	0.143303
25	14466726	0.769384	0.0677161	6.47E-30	intron_variant	MODIFIER	ABCC1	ENSBTAG00000021090	Transcript	ENSBTAT00000087047	protein_coding	0.143303
25	14466856	0.770967	0.0679829	8.26E-30	intron_variant	MODIFIER	ABCC1	ENSBTAG00000021090	Transcript	ENSBTAT00000087047	protein_coding	0.143014
25	14467214	0.769384	0.0677161	6.47E-30	intron_variant	MODIFIER	ABCC1	ENSBTAG00000021090	Transcript	ENSBTAT00000087047	protein_coding	0.143303
25	14467853	0.45098	0.0555303	4.61E-16	intron_variant	MODIFIER	ABCC1	ENSBTAG00000021090	Transcript	ENSBTAT00000087047	protein_coding	0.183376
25	14467920	0.45098	0.0555303	4.61E-16	intron_variant	MODIFIER	ABCC1	ENSBTAG00000021090	Transcript	ENSBTAT00000087047	protein_coding	0.183376
25	14468003	0.774815	0.0676902	2.45E-30	intron_variant	MODIFIER	ABCC1	ENSBTAG00000021090	Transcript	ENSBTAT00000087047	protein_coding	0.143551
25	14468253	0.772934	0.0677644	3.89E-30	intron_variant	MODIFIER	ABCC1	ENSBTAG00000021090	Transcript	ENSBTAT00000087047	protein_coding	0.143286
25	14468268	0.45098	0.0555303	4.61E-16	intron_variant	MODIFIER	ABCC1	ENSBTAG00000021090	Transcript	ENSBTAT00000087047	protein_coding	0.183376
25	14468333	0.45098	0.0555303	4.61E-16	intron_variant	MODIFIER	ABCC1	ENSBTAG00000021090	Transcript	ENSBTAT00000087047	protein_coding	0.183376
25	14468597	0.454223	0.0555163	2.80E-16	intron_variant	MODIFIER	ABCC1	ENSBTAG00000021090	Transcript	ENSBTAT00000087047	protein_coding	0.183401
25	14469744	0.454221	0.0555163	2.80E-16	intron_variant	MODIFIER	ABCC1	ENSBTAG00000021090	Transcript	ENSBTAT00000087047	protein_coding	0.183401
25	14469859	0.777514	0.0677279	1.66E-30	intron_variant	MODIFIER	ABCC1	ENSBTAG00000021090	Transcript	ENSBTAT00000087047	protein_coding	0.143311
25	14470261	0.406268	0.0541321	6.14E-14	intron_variant	MODIFIER	ABCC1	ENSBTAG00000021090	Transcript	ENSBTAT00000087047	protein_coding	0.189296
25	14470514	0.779078	0.0677338	1.29E-30	intron_variant	MODIFIER	ABCC1	ENSBTAG00000021090	Transcript	ENSBTAT00000087047	protein_coding	0.143286
25	14471019	0.777514	0.0677279	1.66E-30	intron_variant	MODIFIER	ABCC1	ENSBTAG00000021090	Transcript	ENSBTAT00000087047	protein_coding	0.143311
25	14471568	0.443309	0.0553062	1.10E-15	splice_donor_region_variant&intron_variant	LOW	ABCC1	ENSBTAG00000021090	Transcript	ENSBTAT00000087047	protein_coding	0.184284
25	14472011	0.777514	0.0677279	1.66E-30	intron_variant	MODIFIER	ABCC1	ENSBTAG00000021090	Transcript	ENSBTAT00000087047	protein_coding	0.143311
25	14472466	0.779149	0.0679945	2.12E-30	intron_variant	MODIFIER	ABCC1	ENSBTAG00000021090	Transcript	ENSBTAT00000087047	protein_coding	0.143022
25	14472678	0.447924	0.0554997	6.99E-16	intron_variant	MODIFIER	ABCC1	ENSBTAG00000021090	Transcript	ENSBTAT00000087047	protein_coding	0.183773
25	14473133	0.441395	0.0553023	1.45E-15	intron_variant	MODIFIER	ABCC1	ENSBTAG00000021090	Transcript	ENSBTAT00000087047	protein_coding	0.815815
25	14473366	0.777514	0.0677279	1.66E-30	intron_variant	MODIFIER	ABCC1	ENSBTAG00000021090	Transcript	ENSBTAT00000087047	protein_coding	0.856689
25	14473447	0.779149	0.0679945	2.12E-30	intron_variant	MODIFIER	ABCC1	ENSBTAG00000021090	Transcript	ENSBTAT00000087047	protein_coding	0.856978
25	14473788	0.777514	0.0677279	1.66E-30	intron_variant	MODIFIER	ABCC1	ENSBTAG00000021090	Transcript	ENSBTAT00000087047	protein_coding	0.143311
25	14474388	0.779078	0.0677338	1.29E-30	intron_variant	MODIFIER	ABCC1	ENSBTAG00000021090	Transcript	ENSBTAT00000087047	protein_coding	0.143286
25	14474418	0.513299	0.0580109	8.88E-19	intron_variant	MODIFIER	ABCC1	ENSBTAG00000021090	Transcript	ENSBTAT00000087047	protein_coding	0.171306
25	14474457	0.779078	0.0677338	1.29E-30	intron_variant	MODIFIER	ABCC1	ENSBTAG00000021090	Transcript	ENSBTAT00000087047	protein_coding	0.143286
25	14474801	0.779081	0.0677338	1.29E-30	intron_variant	MODIFIER	ABCC1	ENSBTAG00000021090	Transcript	ENSBTAT00000087047	protein_coding	0.143286
25	14475721	0.779083	0.0677338	1.29E-30	intron_variant	MODIFIER	ABCC1	ENSBTAG00000021090	Transcript	ENSBTAT00000087047	protein_coding	0.143286
25	14476276	0.77752	0.067728	1.66E-30	intron_variant	MODIFIER	ABCC1	ENSBTAG00000021090	Transcript	ENSBTAT00000087047	protein_coding	0.856689
25	14478156	0.776499	0.0677202	1.95E-30	intron_variant	MODIFIER	ABCC1	ENSBTAG00000021090	Transcript	ENSBTAT00000087047	protein_coding	0.143328
25	14478276	0.776499	0.0677202	1.95E-30	intron_variant	MODIFIER	ABCC1	ENSBTAG00000021090	Transcript	ENSBTAT00000087047	protein_coding	0.143328
25	14478552	0.776499	0.0677202	1.95E-30	intron_variant	MODIFIER	ABCC1	ENSBTAG00000021090	Transcript	ENSBTAT00000087047	protein_coding	0.143328
25	14480079	0.776499	0.0677202	1.95E-30	splice_donor_5th_base_variant&intron_variant	LOW	ABCC1	ENSBTAG00000021090	Transcript	ENSBTAT00000087047	protein_coding	0.143328
25	14480848	0.776499	0.0677202	1.95E-30	downstream_gene_variant	MODIFIER	ABCC1	ENSBTAG00000021090	Transcript	ENSBTAT00000087047	protein_coding	0.143328
25	14480860	0.763296	0.0673346	8.72E-30	downstream_gene_variant	MODIFIER	ABCC1	ENSBTAG00000021090	Transcript	ENSBTAT00000087047	protein_coding	0.144269
25	14482470	0.776039	0.0677132	2.08E-30	downstream_gene_variant	MODIFIER	ABCC1	ENSBTAG00000021090	Transcript	ENSBTAT00000087047	protein_coding	0.143344
25	14482892	0.778084	0.0677261	1.50E-30	downstream_gene_variant	MODIFIER	ABCC1	ENSBTAG00000021090	Transcript	ENSBTAT00000087047	protein_coding	0.143303
25	14483086	0.776499	0.0677202	1.95E-30	downstream_gene_variant	MODIFIER	ABCC1	ENSBTAG00000021090	Transcript	ENSBTAT00000087047	protein_coding	0.143328
25	14483532	0.776499	0.0677202	1.95E-30	downstream_gene_variant	MODIFIER	ABCC1	ENSBTAG00000021090	Transcript	ENSBTAT00000087047	protein_coding	0.143328
25	14483775	0.776499	0.0677202	1.95E-30	downstream_gene_variant	MODIFIER	ABCC1	ENSBTAG00000021090	Transcript	ENSBTAT00000087047	protein_coding	0.143328
25	14485930	0.441776	0.0551019	1.08E-15	intron_variant	MODIFIER	ABCC6	ENSBTAG00000015191	Transcript	ENSBTAT00000078703	protein_coding	0.185614
25	14486730	0.776494	0.0677201	1.95E-30	intron_variant	MODIFIER	ABCC6	ENSBTAG00000015191	Transcript	ENSBTAT00000078703	protein_coding	0.143328
25	14487052	0.776494	0.0677201	1.95E-30	intron_variant	MODIFIER	ABCC6	ENSBTAG00000015191	Transcript	ENSBTAT00000078703	protein_coding	0.143328
25	14489643	0.776499	0.0677202	1.95E-30	intron_variant	MODIFIER	ABCC6	ENSBTAG00000015191	Transcript	ENSBTAT00000078703	protein_coding	0.143328
25	14489833	0.776499	0.0677202	1.95E-30	intron_variant	MODIFIER	ABCC6	ENSBTAG00000015191	Transcript	ENSBTAT00000078703	protein_coding	0.143328
25	14490022	0.776499	0.0677202	1.95E-30	intron_variant	MODIFIER	ABCC6	ENSBTAG00000015191	Transcript	ENSBTAT00000078703	protein_coding	0.143328
25	14490191	0.776502	0.0677202	1.95E-30	intron_variant	MODIFIER	ABCC6	ENSBTAG00000015191	Transcript	ENSBTAT00000078703	protein_coding	0.143328
25	14490925	0.774383	0.0680239	5.03E-30	synonymous_variant	LOW	ABCC6	ENSBTAG00000015191	Transcript	ENSBTAT00000078703	protein_coding	0.143022
25	14491607	0.772798	0.0677561	3.92E-30	intron_variant	MODIFIER	ABCC6	ENSBTAG00000015191	Transcript	ENSBTAT00000078703	protein_coding	0.143311
25	14491802	0.772798	0.0677561	3.92E-30	intron_variant	MODIFIER	ABCC6	ENSBTAG00000015191	Transcript	ENSBTAT00000078703	protein_coding	0.143311
25	14492226	0.774383	0.0680239	5.03E-30	intron_variant	MODIFIER	ABCC6	ENSBTAG00000015191	Transcript	ENSBTAT00000078703	protein_coding	0.143022
25	14492524	0.772798	0.0677561	3.92E-30	intron_variant	MODIFIER	ABCC6	ENSBTAG00000015191	Transcript	ENSBTAT00000078703	protein_coding	0.143311
25	14492889	0.772801	0.0677561	3.92E-30	intron_variant	MODIFIER	ABCC6	ENSBTAG00000015191	Transcript	ENSBTAT00000078703	protein_coding	0.143303
25	14492945	0.772801	0.0677561	3.92E-30	intron_variant	MODIFIER	ABCC6	ENSBTAG00000015191	Transcript	ENSBTAT00000078703	protein_coding	0.143303
25	14493232	0.772798	0.0677561	3.92E-30	intron_variant	MODIFIER	ABCC6	ENSBTAG00000015191	Transcript	ENSBTAT00000078703	protein_coding	0.143311
25	14493306	0.772798	0.0677561	3.92E-30	intron_variant	MODIFIER	ABCC6	ENSBTAG00000015191	Transcript	ENSBTAT00000078703	protein_coding	0.143311
25	14494128	0.772798	0.0677561	3.92E-30	intron_variant	MODIFIER	ABCC6	ENSBTAG00000015191	Transcript	ENSBTAT00000078703	protein_coding	0.143311
25	14494283	0.772796	0.0677561	3.92E-30	intron_variant	MODIFIER	ABCC6	ENSBTAG00000015191	Transcript	ENSBTAT00000078703	protein_coding	0.143319
25	14494320	0.772796	0.0677561	3.92E-30	intron_variant	MODIFIER	ABCC6	ENSBTAG00000015191	Transcript	ENSBTAT00000078703	protein_coding	0.143319
25	14494395	0.772796	0.0677561	3.92E-30	synonymous_variant	LOW	ABCC6	ENSBTAG00000015191	Transcript	ENSBTAT00000078703	protein_coding	0.143319
25	14494496	0.772796	0.0677561	3.92E-30	intron_variant	MODIFIER	ABCC6	ENSBTAG00000015191	Transcript	ENSBTAT00000078703	protein_coding	0.143319
25	14494714	0.774396	0.0680239	5.01E-30	intron_variant	MODIFIER	ABCC6	ENSBTAG00000015191	Transcript	ENSBTAT00000078703	protein_coding	0.143022
25	14494777	0.774396	0.0680239	5.01E-30	intron_variant	MODIFIER	ABCC6	ENSBTAG00000015191	Transcript	ENSBTAT00000078703	protein_coding	0.143022
25	14494868	0.772798	0.0677561	3.92E-30	intron_variant	MODIFIER	ABCC6	ENSBTAG00000015191	Transcript	ENSBTAT00000078703	protein_coding	0.143311
25	14495007	0.772798	0.0677561	3.92E-30	intron_variant	MODIFIER	ABCC6	ENSBTAG00000015191	Transcript	ENSBTAT00000078703	protein_coding	0.143311
25	14495690	0.772798	0.0677561	3.92E-30	intron_variant	MODIFIER	ABCC6	ENSBTAG00000015191	Transcript	ENSBTAT00000078703	protein_coding	0.143311
25	14495811	0.772798	0.0677561	3.92E-30	intron_variant	MODIFIER	ABCC6	ENSBTAG00000015191	Transcript	ENSBTAT00000078703	protein_coding	0.143311
25	14495998	0.772806	0.0677569	3.92E-30	intron_variant	MODIFIER	ABCC6	ENSBTAG00000015191	Transcript	ENSBTAT00000078703	protein_coding	0.143295
25	14496058	0.772806	0.0677569	3.92E-30	intron_variant	MODIFIER	ABCC6	ENSBTAG00000015191	Transcript	ENSBTAT00000078703	protein_coding	0.143295
25	14496120	0.772803	0.0677569	3.92E-30	intron_variant	MODIFIER	ABCC6	ENSBTAG00000015191	Transcript	ENSBTAT00000078703	protein_coding	0.143295
25	14496127	0.770636	0.0677599	5.70E-30	intron_variant	MODIFIER	ABCC6	ENSBTAG00000015191	Transcript	ENSBTAT00000078703	protein_coding	0.143105
25	14496129	0.770639	0.0677599	5.69E-30	intron_variant	MODIFIER	ABCC6	ENSBTAG00000015191	Transcript	ENSBTAT00000078703	protein_coding	0.143105
25	14496130	0.770636	0.0677599	5.70E-30	intron_variant	MODIFIER	ABCC6	ENSBTAG00000015191	Transcript	ENSBTAT00000078703	protein_coding	0.143113
25	14496203	0.75935	0.0674113	1.97E-29	intron_variant	MODIFIER	ABCC6	ENSBTAG00000015191	Transcript	ENSBTAT00000078703	protein_coding	0.144178
25	14496233	0.772798	0.0677561	3.92E-30	intron_variant	MODIFIER	ABCC6	ENSBTAG00000015191	Transcript	ENSBTAT00000078703	protein_coding	0.143311
25	14496496	0.772815	0.0677561	3.91E-30	intron_variant	MODIFIER	ABCC6	ENSBTAG00000015191	Transcript	ENSBTAT00000078703	protein_coding	0.143278
25	14496580	0.77282	0.0677561	3.91E-30	intron_variant	MODIFIER	ABCC6	ENSBTAG00000015191	Transcript	ENSBTAT00000078703	protein_coding	0.143278
25	14496652	0.772815	0.0677561	3.91E-30	intron_variant	MODIFIER	ABCC6	ENSBTAG00000015191	Transcript	ENSBTAT00000078703	protein_coding	0.143278
25	14496719	0.772815	0.0677561	3.91E-30	intron_variant	MODIFIER	ABCC6	ENSBTAG00000015191	Transcript	ENSBTAT00000078703	protein_coding	0.143278
25	14496761	0.772818	0.0677561	3.91E-30	intron_variant	MODIFIER	ABCC6	ENSBTAG00000015191	Transcript	ENSBTAT00000078703	protein_coding	0.143278
25	14496766	0.772818	0.0677561	3.91E-30	intron_variant	MODIFIER	ABCC6	ENSBTAG00000015191	Transcript	ENSBTAT00000078703	protein_coding	0.143278
25	14496812	0.772815	0.0677561	3.91E-30	intron_variant	MODIFIER	ABCC6	ENSBTAG00000015191	Transcript	ENSBTAT00000078703	protein_coding	0.143278
25	14497467	0.772815	0.0677561	3.91E-30	intron_variant	MODIFIER	ABCC6	ENSBTAG00000015191	Transcript	ENSBTAT00000078703	protein_coding	0.143278
25	14497590	0.772815	0.0677561	3.91E-30	intron_variant	MODIFIER	ABCC6	ENSBTAG00000015191	Transcript	ENSBTAT00000078703	protein_coding	0.143278
25	14497704	0.772815	0.0677561	3.91E-30	intron_variant	MODIFIER	ABCC6	ENSBTAG00000015191	Transcript	ENSBTAT00000078703	protein_coding	0.143278
25	14497965	0.772815	0.0677561	3.91E-30	synonymous_variant	LOW	ABCC6	ENSBTAG00000015191	Transcript	ENSBTAT00000078703	protein_coding	0.143278
25	14498236	0.772812	0.0677561	3.91E-30	intron_variant	MODIFIER	ABCC6	ENSBTAG00000015191	Transcript	ENSBTAT00000078703	protein_coding	0.143278
25	14498276	0.772812	0.0677561	3.91E-30	intron_variant	MODIFIER	ABCC6	ENSBTAG00000015191	Transcript	ENSBTAT00000078703	protein_coding	0.143278
25	14498299	0.772812	0.0677561	3.91E-30	intron_variant	MODIFIER	ABCC6	ENSBTAG00000015191	Transcript	ENSBTAT00000078703	protein_coding	0.143278
25	14498420	0.772812	0.0677561	3.91E-30	intron_variant	MODIFIER	ABCC6	ENSBTAG00000015191	Transcript	ENSBTAT00000078703	protein_coding	0.143278
25	14498500	0.772812	0.0677561	3.91E-30	intron_variant	MODIFIER	ABCC6	ENSBTAG00000015191	Transcript	ENSBTAT00000078703	protein_coding	0.143278
25	14498578	0.772812	0.0677561	3.91E-30	intron_variant	MODIFIER	ABCC6	ENSBTAG00000015191	Transcript	ENSBTAT00000078703	protein_coding	0.143278
25	14498628	0.772812	0.0677561	3.91E-30	intron_variant	MODIFIER	ABCC6	ENSBTAG00000015191	Transcript	ENSBTAT00000078703	protein_coding	0.143278
25	14498754	0.772818	0.0677561	3.91E-30	intron_variant	MODIFIER	ABCC6	ENSBTAG00000015191	Transcript	ENSBTAT00000078703	protein_coding	0.143278
25	14498805	0.774146	0.067766	3.18E-30	intron_variant	MODIFIER	ABCC6	ENSBTAG00000015191	Transcript	ENSBTAT00000078703	protein_coding	0.143237
25	14498811	0.774146	0.067766	3.18E-30	intron_variant	MODIFIER	ABCC6	ENSBTAG00000015191	Transcript	ENSBTAT00000078703	protein_coding	0.143237
25	14498818	0.774146	0.067766	3.18E-30	intron_variant	MODIFIER	ABCC6	ENSBTAG00000015191	Transcript	ENSBTAT00000078703	protein_coding	0.143237
25	14498849	0.774141	0.067766	3.18E-30	intron_variant	MODIFIER	ABCC6	ENSBTAG00000015191	Transcript	ENSBTAT00000078703	protein_coding	0.143237
25	14498962	0.772812	0.0677561	3.91E-30	intron_variant	MODIFIER	ABCC6	ENSBTAG00000015191	Transcript	ENSBTAT00000078703	protein_coding	0.14327
25	14499015	0.772812	0.0677561	3.91E-30	intron_variant	MODIFIER	ABCC6	ENSBTAG00000015191	Transcript	ENSBTAT00000078703	protein_coding	0.14327
25	14499021	0.772815	0.0677561	3.91E-30	intron_variant	MODIFIER	ABCC6	ENSBTAG00000015191	Transcript	ENSBTAT00000078703	protein_coding	0.14327
25	14499030	0.772815	0.0677561	3.91E-30	intron_variant	MODIFIER	ABCC6	ENSBTAG00000015191	Transcript	ENSBTAT00000078703	protein_coding	0.14327
25	14499156	0.772812	0.0677561	3.91E-30	intron_variant	MODIFIER	ABCC6	ENSBTAG00000015191	Transcript	ENSBTAT00000078703	protein_coding	0.143278
25	14499197	0.772812	0.0677561	3.91E-30	intron_variant	MODIFIER	ABCC6	ENSBTAG00000015191	Transcript	ENSBTAT00000078703	protein_coding	0.143278
25	14499223	0.772815	0.0677561	3.91E-30	intron_variant	MODIFIER	ABCC6	ENSBTAG00000015191	Transcript	ENSBTAT00000078703	protein_coding	0.14327
25	14499246	0.772815	0.0677561	3.91E-30	intron_variant	MODIFIER	ABCC6	ENSBTAG00000015191	Transcript	ENSBTAT00000078703	protein_coding	0.14327
25	14499308	0.772812	0.0677561	3.91E-30	intron_variant	MODIFIER	ABCC6	ENSBTAG00000015191	Transcript	ENSBTAT00000078703	protein_coding	0.143278
25	14499400	0.772809	0.0677561	3.91E-30	intron_variant	MODIFIER	ABCC6	ENSBTAG00000015191	Transcript	ENSBTAT00000078703	protein_coding	0.143286
25	14499425	0.772809	0.0677561	3.91E-30	intron_variant	MODIFIER	ABCC6	ENSBTAG00000015191	Transcript	ENSBTAT00000078703	protein_coding	0.143286
25	14499435	0.772809	0.0677561	3.91E-30	intron_variant	MODIFIER	ABCC6	ENSBTAG00000015191	Transcript	ENSBTAT00000078703	protein_coding	0.143286
25	14499510	0.772809	0.0677561	3.91E-30	intron_variant	MODIFIER	ABCC6	ENSBTAG00000015191	Transcript	ENSBTAT00000078703	protein_coding	0.143286
25	14499666	0.772812	0.0677561	3.91E-30	intron_variant	MODIFIER	ABCC6	ENSBTAG00000015191	Transcript	ENSBTAT00000078703	protein_coding	0.143278
25	14499856	0.772815	0.0677561	3.91E-30	intron_variant	MODIFIER	ABCC6	ENSBTAG00000015191	Transcript	ENSBTAT00000078703	protein_coding	0.14327
25	14499867	0.772812	0.0677561	3.91E-30	intron_variant	MODIFIER	ABCC6	ENSBTAG00000015191	Transcript	ENSBTAT00000078703	protein_coding	0.143278
25	14500064	0.772812	0.0677561	3.91E-30	intron_variant	MODIFIER	ABCC6	ENSBTAG00000015191	Transcript	ENSBTAT00000078703	protein_coding	0.143278
25	14500121	0.772815	0.0677561	3.91E-30	intron_variant	MODIFIER	ABCC6	ENSBTAG00000015191	Transcript	ENSBTAT00000078703	protein_coding	0.143278
25	14500324	0.772812	0.0677561	3.91E-30	intron_variant	MODIFIER	ABCC6	ENSBTAG00000015191	Transcript	ENSBTAT00000078703	protein_coding	0.143278
25	14500328	0.772812	0.0677561	3.91E-30	intron_variant	MODIFIER	ABCC6	ENSBTAG00000015191	Transcript	ENSBTAT00000078703	protein_coding	0.143278
25	14500352	0.772812	0.0677561	3.91E-30	intron_variant	MODIFIER	ABCC6	ENSBTAG00000015191	Transcript	ENSBTAT00000078703	protein_coding	0.143278
25	14500439	0.772812	0.0677561	3.91E-30	synonymous_variant	LOW	ABCC6	ENSBTAG00000015191	Transcript	ENSBTAT00000078703	protein_coding	0.143278
25	14500475	0.772812	0.0677561	3.91E-30	synonymous_variant	LOW	ABCC6	ENSBTAG00000015191	Transcript	ENSBTAT00000078703	protein_coding	0.143278
25	14500603	0.772812	0.0677561	3.91E-30	missense_variant	MODERATE	ABCC6	ENSBTAG00000015191	Transcript	ENSBTAT00000078703	protein_coding	0.143278
25	14500604	0.772812	0.0677561	3.91E-30	synonymous_variant	LOW	ABCC6	ENSBTAG00000015191	Transcript	ENSBTAT00000078703	protein_coding	0.143278
25	14500691	0.772815	0.0677561	3.91E-30	synonymous_variant	LOW	ABCC6	ENSBTAG00000015191	Transcript	ENSBTAT00000078703	protein_coding	0.143278
25	14500784	0.772812	0.0677561	3.91E-30	intron_variant	MODIFIER	ABCC6	ENSBTAG00000015191	Transcript	ENSBTAT00000078703	protein_coding	0.143278
25	14501247	0.774707	0.0676819	2.45E-30	intron_variant	MODIFIER	ABCC6	ENSBTAG00000015191	Transcript	ENSBTAT00000078703	protein_coding	0.143534
25	14501414	0.669015	0.0638529	1.10E-25	intron_variant	MODIFIER	ABCC6	ENSBTAG00000015191	Transcript	ENSBTAT00000078703	protein_coding	0.155455
25	14502274	0.772812	0.0677561	3.91E-30	intron_variant	MODIFIER	ABCC6	ENSBTAG00000015191	Transcript	ENSBTAT00000078703	protein_coding	0.143278
25	14502364	0.772812	0.0677561	3.91E-30	intron_variant	MODIFIER	ABCC6	ENSBTAG00000015191	Transcript	ENSBTAT00000078703	protein_coding	0.143278
25	14502642	0.772818	0.0677561	3.91E-30	intron_variant	MODIFIER	ABCC6	ENSBTAG00000015191	Transcript	ENSBTAT00000078703	protein_coding	0.143278
25	14502797	0.772818	0.0677561	3.91E-30	intron_variant	MODIFIER	ABCC6	ENSBTAG00000015191	Transcript	ENSBTAT00000078703	protein_coding	0.143278
25	14502801	0.772818	0.0677561	3.91E-30	intron_variant	MODIFIER	ABCC6	ENSBTAG00000015191	Transcript	ENSBTAT00000078703	protein_coding	0.143278
25	14502834	0.772818	0.0677561	3.91E-30	intron_variant	MODIFIER	ABCC6	ENSBTAG00000015191	Transcript	ENSBTAT00000078703	protein_coding	0.143278
25	14502844	0.772818	0.0677561	3.91E-30	intron_variant	MODIFIER	ABCC6	ENSBTAG00000015191	Transcript	ENSBTAT00000078703	protein_coding	0.143278
25	14502980	0.772815	0.0677561	3.91E-30	intron_variant	MODIFIER	ABCC6	ENSBTAG00000015191	Transcript	ENSBTAT00000078703	protein_coding	0.143278
25	14503040	0.772804	0.0677561	3.92E-30	intron_variant	MODIFIER	ABCC6	ENSBTAG00000015191	Transcript	ENSBTAT00000078703	protein_coding	0.143286
25	14503930	0.772815	0.0677561	3.91E-30	intron_variant	MODIFIER	ABCC6	ENSBTAG00000015191	Transcript	ENSBTAT00000078703	protein_coding	0.143278
25	14504312	0.772581	0.0677585	4.09E-30	intron_variant	MODIFIER	ABCC6	ENSBTAG00000015191	Transcript	ENSBTAT00000078703	protein_coding	0.14327
25	14504795	0.641322	0.0635853	6.37E-24	intron_variant	MODIFIER	ABCC6	ENSBTAG00000015191	Transcript	ENSBTAT00000078703	protein_coding	0.155282
25	14504945	0.775766	0.0676939	2.10E-30	intron_variant	MODIFIER	ABCC6	ENSBTAG00000015191	Transcript	ENSBTAT00000078703	protein_coding	0.143278
25	14505133	0.641928	0.0635845	5.77E-24	intron_variant	MODIFIER	ABCC6	ENSBTAG00000015191	Transcript	ENSBTAT00000078703	protein_coding	0.155274
25	14505174	0.641928	0.0635845	5.77E-24	intron_variant	MODIFIER	ABCC6	ENSBTAG00000015191	Transcript	ENSBTAT00000078703	protein_coding	0.155274
25	14505361	0.641336	0.0635854	6.36E-24	intron_variant	MODIFIER	ABCC6	ENSBTAG00000015191	Transcript	ENSBTAT00000078703	protein_coding	0.155257
25	14505396	0.775126	0.0676945	2.34E-30	intron_variant	MODIFIER	ABCC6	ENSBTAG00000015191	Transcript	ENSBTAT00000078703	protein_coding	0.143278
25	14505926	0.641332	0.0635854	6.36E-24	intron_variant	MODIFIER	ABCC6	ENSBTAG00000015191	Transcript	ENSBTAT00000078703	protein_coding	0.155266
25	14505931	0.641334	0.0635854	6.36E-24	intron_variant	MODIFIER	ABCC6	ENSBTAG00000015191	Transcript	ENSBTAT00000078703	protein_coding	0.155257
25	14506007	0.776754	0.0679608	2.98E-30	intron_variant	MODIFIER	ABCC6	ENSBTAG00000015191	Transcript	ENSBTAT00000078703	protein_coding	0.142973
25	14506095	0.64132	0.0635853	6.37E-24	intron_variant	MODIFIER	ABCC6	ENSBTAG00000015191	Transcript	ENSBTAT00000078703	protein_coding	0.155282
25	14507136	0.77512	0.0676944	2.34E-30	intron_variant	MODIFIER	ABCC6	ENSBTAG00000015191	Transcript	ENSBTAT00000078703	protein_coding	0.143286
25	14507282	0.641325	0.0635853	6.37E-24	intron_variant	MODIFIER	ABCC6	ENSBTAG00000015191	Transcript	ENSBTAT00000078703	protein_coding	0.155282
25	14507469	0.641684	0.0635864	6.02E-24	intron_variant	MODIFIER	ABCC6	ENSBTAG00000015191	Transcript	ENSBTAT00000078703	protein_coding	0.155257
25	14507502	0.77512	0.0676944	2.34E-30	intron_variant	MODIFIER	ABCC6	ENSBTAG00000015191	Transcript	ENSBTAT00000078703	protein_coding	0.143286
25	14507518	0.641325	0.0635853	6.37E-24	intron_variant	MODIFIER	ABCC6	ENSBTAG00000015191	Transcript	ENSBTAT00000078703	protein_coding	0.155282
25	14507609	0.641686	0.0635864	6.02E-24	missense_variant	MODERATE	ABCC6	ENSBTAG00000015191	Transcript	ENSBTAT00000078703	protein_coding	0.155257
25	14507796	0.641686	0.0635864	6.02E-24	intron_variant	MODIFIER	ABCC6	ENSBTAG00000015191	Transcript	ENSBTAT00000078703	protein_coding	0.155257
25	14508290	0.775123	0.0676945	2.34E-30	intron_variant	MODIFIER	ABCC6	ENSBTAG00000015191	Transcript	ENSBTAT00000078703	protein_coding	0.143286
25	14508587	0.775123	0.0676945	2.34E-30	intron_variant	MODIFIER	ABCC6	ENSBTAG00000015191	Transcript	ENSBTAT00000078703	protein_coding	0.143286
25	14508598	0.641327	0.0635853	6.37E-24	intron_variant	MODIFIER	ABCC6	ENSBTAG00000015191	Transcript	ENSBTAT00000078703	protein_coding	0.155282
25	14508843	0.775123	0.0676945	2.34E-30	intron_variant	MODIFIER	ABCC6	ENSBTAG00000015191	Transcript	ENSBTAT00000078703	protein_coding	0.143286
25	14508844	0.775123	0.0676945	2.34E-30	intron_variant	MODIFIER	ABCC6	ENSBTAG00000015191	Transcript	ENSBTAT00000078703	protein_coding	0.143286
25	14509257	0.775123	0.0676945	2.34E-30	synonymous_variant	LOW	ABCC6	ENSBTAG00000015191	Transcript	ENSBTAT00000078703	protein_coding	0.143286
25	14509951	0.641327	0.0635853	6.37E-24	intron_variant	MODIFIER	ABCC6	ENSBTAG00000015191	Transcript	ENSBTAT00000078703	protein_coding	0.155282
25	14510081	0.640514	0.0635843	7.24E-24	intron_variant	MODIFIER	ABCC6	ENSBTAG00000015191	Transcript	ENSBTAT00000078703	protein_coding	0.155282
25	14510131	0.640514	0.0635843	7.24E-24	intron_variant	MODIFIER	ABCC6	ENSBTAG00000015191	Transcript	ENSBTAT00000078703	protein_coding	0.155282
25	14510247	0.640499	0.0635859	7.27E-24	intron_variant	MODIFIER	ABCC6	ENSBTAG00000015191	Transcript	ENSBTAT00000078703	protein_coding	0.155282
25	14510297	0.640514	0.0635843	7.24E-24	intron_variant	MODIFIER	ABCC6	ENSBTAG00000015191	Transcript	ENSBTAT00000078703	protein_coding	0.15529
25	14510304	0.640516	0.0635843	7.24E-24	intron_variant	MODIFIER	ABCC6	ENSBTAG00000015191	Transcript	ENSBTAT00000078703	protein_coding	0.15529
25	14510327	0.640501	0.0635844	7.25E-24	intron_variant	MODIFIER	ABCC6	ENSBTAG00000015191	Transcript	ENSBTAT00000078703	protein_coding	0.155274
25	14510332	0.640501	0.0635844	7.25E-24	intron_variant	MODIFIER	ABCC6	ENSBTAG00000015191	Transcript	ENSBTAT00000078703	protein_coding	0.155274
25	14510368	0.640506	0.0635845	7.25E-24	intron_variant	MODIFIER	ABCC6	ENSBTAG00000015191	Transcript	ENSBTAT00000078703	protein_coding	0.155266
25	14510369	0.640506	0.0635845	7.25E-24	intron_variant	MODIFIER	ABCC6	ENSBTAG00000015191	Transcript	ENSBTAT00000078703	protein_coding	0.155266
25	14510483	0.640504	0.0635859	7.27E-24	intron_variant	MODIFIER	ABCC6	ENSBTAG00000015191	Transcript	ENSBTAT00000078703	protein_coding	0.155266
25	14510500	0.640506	0.0635859	7.27E-24	intron_variant	MODIFIER	ABCC6	ENSBTAG00000015191	Transcript	ENSBTAT00000078703	protein_coding	0.155266
25	14510617	0.640504	0.0635859	7.27E-24	intron_variant	MODIFIER	ABCC6	ENSBTAG00000015191	Transcript	ENSBTAT00000078703	protein_coding	0.155266
25	14510709	0.640504	0.0635859	7.27E-24	intron_variant	MODIFIER	ABCC6	ENSBTAG00000015191	Transcript	ENSBTAT00000078703	protein_coding	0.155274
25	14510881	0.640501	0.0635859	7.27E-24	intron_variant	MODIFIER	ABCC6	ENSBTAG00000015191	Transcript	ENSBTAT00000078703	protein_coding	0.155274
25	14510886	0.640501	0.0635859	7.27E-24	intron_variant	MODIFIER	ABCC6	ENSBTAG00000015191	Transcript	ENSBTAT00000078703	protein_coding	0.155274
25	14511052	0.640501	0.0635859	7.27E-24	intron_variant	MODIFIER	ABCC6	ENSBTAG00000015191	Transcript	ENSBTAT00000078703	protein_coding	0.155274
25	14511108	0.774245	0.067695	2.72E-30	intron_variant	MODIFIER	ABCC6	ENSBTAG00000015191	Transcript	ENSBTAT00000078703	protein_coding	0.143278
25	14511109	0.640499	0.0635859	7.27E-24	intron_variant	MODIFIER	ABCC6	ENSBTAG00000015191	Transcript	ENSBTAT00000078703	protein_coding	0.155274
25	14511205	0.640501	0.0635859	7.27E-24	intron_variant	MODIFIER	ABCC6	ENSBTAG00000015191	Transcript	ENSBTAT00000078703	protein_coding	0.155266
25	14511273	0.640501	0.0635859	7.27E-24	intron_variant	MODIFIER	ABCC6	ENSBTAG00000015191	Transcript	ENSBTAT00000078703	protein_coding	0.155266
25	14511284	0.640501	0.0635859	7.27E-24	intron_variant	MODIFIER	ABCC6	ENSBTAG00000015191	Transcript	ENSBTAT00000078703	protein_coding	0.155266
25	14511331	0.640501	0.0635859	7.27E-24	intron_variant	MODIFIER	ABCC6	ENSBTAG00000015191	Transcript	ENSBTAT00000078703	protein_coding	0.155266
25	14511403	0.640501	0.0635859	7.27E-24	intron_variant	MODIFIER	ABCC6	ENSBTAG00000015191	Transcript	ENSBTAT00000078703	protein_coding	0.155274
25	14511440	0.640501	0.0635859	7.27E-24	intron_variant	MODIFIER	ABCC6	ENSBTAG00000015191	Transcript	ENSBTAT00000078703	protein_coding	0.155274
25	14511508	0.640501	0.0635859	7.27E-24	intron_variant	MODIFIER	ABCC6	ENSBTAG00000015191	Transcript	ENSBTAT00000078703	protein_coding	0.155274
25	14511523	0.640501	0.0635859	7.27E-24	intron_variant	MODIFIER	ABCC6	ENSBTAG00000015191	Transcript	ENSBTAT00000078703	protein_coding	0.155274
25	14511566	0.77425	0.067695	2.72E-30	intron_variant	MODIFIER	ABCC6	ENSBTAG00000015191	Transcript	ENSBTAT00000078703	protein_coding	0.143278
25	14511582	0.640504	0.0635859	7.27E-24	intron_variant	MODIFIER	ABCC6	ENSBTAG00000015191	Transcript	ENSBTAT00000078703	protein_coding	0.155274
25	14511584	0.640504	0.0635859	7.27E-24	intron_variant	MODIFIER	ABCC6	ENSBTAG00000015191	Transcript	ENSBTAT00000078703	protein_coding	0.155274
25	14511585	0.640504	0.0635859	7.27E-24	intron_variant	MODIFIER	ABCC6	ENSBTAG00000015191	Transcript	ENSBTAT00000078703	protein_coding	0.155274
25	14511608	0.640504	0.0635859	7.27E-24	intron_variant	MODIFIER	ABCC6	ENSBTAG00000015191	Transcript	ENSBTAT00000078703	protein_coding	0.155274
25	14511624	0.640504	0.0635859	7.27E-24	intron_variant	MODIFIER	ABCC6	ENSBTAG00000015191	Transcript	ENSBTAT00000078703	protein_coding	0.155274
25	14511961	0.774247	0.067695	2.72E-30	intron_variant	MODIFIER	ABCC6	ENSBTAG00000015191	Transcript	ENSBTAT00000078703	protein_coding	0.143278
25	14512236	0.774247	0.067695	2.72E-30	intron_variant	MODIFIER	ABCC6	ENSBTAG00000015191	Transcript	ENSBTAT00000078703	protein_coding	0.143278
25	14512821	0.774247	0.067695	2.72E-30	intron_variant	MODIFIER	ABCC6	ENSBTAG00000015191	Transcript	ENSBTAT00000078703	protein_coding	0.143278
25	14513015	0.774247	0.067695	2.72E-30	intron_variant	MODIFIER	ABCC6	ENSBTAG00000015191	Transcript	ENSBTAT00000078703	protein_coding	0.143278
25	14513404	0.774247	0.067695	2.72E-30	intron_variant	MODIFIER	ABCC6	ENSBTAG00000015191	Transcript	ENSBTAT00000078703	protein_coding	0.143278
25	14513415	0.640501	0.0635859	7.27E-24	intron_variant	MODIFIER	ABCC6	ENSBTAG00000015191	Transcript	ENSBTAT00000078703	protein_coding	0.155274
25	14514997	0.774247	0.067695	2.72E-30	synonymous_variant	LOW	ABCC6	ENSBTAG00000015191	Transcript	ENSBTAT00000078703	protein_coding	0.143278
25	14515474	0.774253	0.067695	2.72E-30	splice_donor_variant	HIGH	ABCC6	ENSBTAG00000015191	Transcript	ENSBTAT00000078703	protein_coding	0.143262
25	14515612	0.774247	0.067695	2.72E-30	synonymous_variant	LOW	ABCC6	ENSBTAG00000015191	Transcript	ENSBTAT00000078703	protein_coding	0.143278
25	14516597	0.774247	0.067695	2.72E-30	intron_variant	MODIFIER	ABCC6	ENSBTAG00000015191	Transcript	ENSBTAT00000078703	protein_coding	0.143278
25	14517710	0.774047	0.0676934	2.81E-30	intron_variant	MODIFIER	ABCC6	ENSBTAG00000015191	Transcript	ENSBTAT00000078703	protein_coding	0.143295
25	14518881	0.775695	0.0679597	3.56E-30	intron_variant	MODIFIER	ABCC6	ENSBTAG00000015191	Transcript	ENSBTAT00000078703	protein_coding	0.143006
25	14518900	0.775695	0.0679597	3.56E-30	intron_variant	MODIFIER	ABCC6	ENSBTAG00000015191	Transcript	ENSBTAT00000078703	protein_coding	0.143006
25	14519041	0.640328	0.0635849	7.46E-24	intron_variant	MODIFIER	ABCC6	ENSBTAG00000015191	Transcript	ENSBTAT00000078703	protein_coding	0.15529
25	14519765	0.774049	0.0676914	2.80E-30	intron_variant	MODIFIER	ABCC6	ENSBTAG00000015191	Transcript	ENSBTAT00000078703	protein_coding	0.143303
25	14520037	0.774049	0.0676914	2.80E-30	intron_variant	MODIFIER	ABCC6	ENSBTAG00000015191	Transcript	ENSBTAT00000078703	protein_coding	0.143303
25	14520038	0.774049	0.0676914	2.80E-30	intron_variant	MODIFIER	ABCC6	ENSBTAG00000015191	Transcript	ENSBTAT00000078703	protein_coding	0.143303
25	14520328	0.549908	0.0601423	6.05E-20	intron_variant	MODIFIER	ABCC6	ENSBTAG00000015191	Transcript	ENSBTAT00000078703	protein_coding	0.167344
25	14520336	0.549908	0.0601423	6.05E-20	intron_variant	MODIFIER	ABCC6	ENSBTAG00000015191	Transcript	ENSBTAT00000078703	protein_coding	0.167344
25	14520638	0.549908	0.0601423	6.05E-20	intron_variant	MODIFIER	ABCC6	ENSBTAG00000015191	Transcript	ENSBTAT00000078703	protein_coding	0.167344
25	14520928	0.74835	0.0674051	1.22E-28	intron_variant	MODIFIER	ABCC6	ENSBTAG00000015191	Transcript	ENSBTAT00000078703	protein_coding	0.144459
25	14521079	0.774052	0.0676914	2.79E-30	intron_variant	MODIFIER	ABCC6	ENSBTAG00000015191	Transcript	ENSBTAT00000078703	protein_coding	0.143303
25	14521150	0.774049	0.0676914	2.80E-30	intron_variant	MODIFIER	ABCC6	ENSBTAG00000015191	Transcript	ENSBTAT00000078703	protein_coding	0.143303
25	14521207	0.774049	0.0676914	2.80E-30	intron_variant	MODIFIER	ABCC6	ENSBTAG00000015191	Transcript	ENSBTAT00000078703	protein_coding	0.143303
25	14521321	0.774049	0.0676914	2.80E-30	intron_variant	MODIFIER	ABCC6	ENSBTAG00000015191	Transcript	ENSBTAT00000078703	protein_coding	0.143303
25	14521499	0.774049	0.0676914	2.80E-30	intron_variant	MODIFIER	ABCC6	ENSBTAG00000015191	Transcript	ENSBTAT00000078703	protein_coding	0.143303
25	14521867	0.774049	0.0676914	2.80E-30	intron_variant	MODIFIER	ABCC6	ENSBTAG00000015191	Transcript	ENSBTAT00000078703	protein_coding	0.143303
25	14522087	0.774049	0.0676914	2.80E-30	intron_variant	MODIFIER	ABCC6	ENSBTAG00000015191	Transcript	ENSBTAT00000078703	protein_coding	0.143303
25	14522292	0.774041	0.0676939	2.81E-30	intron_variant	MODIFIER	ABCC6	ENSBTAG00000015191	Transcript	ENSBTAT00000078703	protein_coding	0.143295
25	14522354	0.774041	0.0676939	2.81E-30	intron_variant	MODIFIER	ABCC6	ENSBTAG00000015191	Transcript	ENSBTAT00000078703	protein_coding	0.143295
25	14522374	0.774041	0.0676939	2.81E-30	intron_variant	MODIFIER	ABCC6	ENSBTAG00000015191	Transcript	ENSBTAT00000078703	protein_coding	0.143295
25	14522477	0.774041	0.0676939	2.81E-30	intron_variant	MODIFIER	ABCC6	ENSBTAG00000015191	Transcript	ENSBTAT00000078703	protein_coding	0.143295
25	14522516	0.774041	0.0676939	2.81E-30	intron_variant	MODIFIER	ABCC6	ENSBTAG00000015191	Transcript	ENSBTAT00000078703	protein_coding	0.143295
25	14522626	0.774041	0.0676939	2.81E-30	intron_variant	MODIFIER	ABCC6	ENSBTAG00000015191	Transcript	ENSBTAT00000078703	protein_coding	0.143295
25	14522651	0.774041	0.0676939	2.81E-30	intron_variant	MODIFIER	ABCC6	ENSBTAG00000015191	Transcript	ENSBTAT00000078703	protein_coding	0.143295
25	14522846	0.774041	0.0676939	2.81E-30	intron_variant	MODIFIER	ABCC6	ENSBTAG00000015191	Transcript	ENSBTAT00000078703	protein_coding	0.143295
25	14523067	0.774043	0.0676939	2.81E-30	intron_variant	MODIFIER	ABCC6	ENSBTAG00000015191	Transcript	ENSBTAT00000078703	protein_coding	0.143295
25	14523092	0.774043	0.0676939	2.81E-30	intron_variant	MODIFIER	ABCC6	ENSBTAG00000015191	Transcript	ENSBTAT00000078703	protein_coding	0.143295
25	14523248	0.774043	0.0676939	2.81E-30	intron_variant	MODIFIER	ABCC6	ENSBTAG00000015191	Transcript	ENSBTAT00000078703	protein_coding	0.143295
25	14523353	0.774043	0.0676939	2.81E-30	intron_variant	MODIFIER	ABCC6	ENSBTAG00000015191	Transcript	ENSBTAT00000078703	protein_coding	0.143295
25	14523537	0.774047	0.0676939	2.81E-30	synonymous_variant	LOW	ABCC6	ENSBTAG00000015191	Transcript	ENSBTAT00000078703	protein_coding	0.143295
25	14523624	0.774043	0.0676939	2.81E-30	intron_variant	MODIFIER	ABCC6	ENSBTAG00000015191	Transcript	ENSBTAT00000078703	protein_coding	0.143295
25	14523686	0.774043	0.0676939	2.81E-30	intron_variant	MODIFIER	ABCC6	ENSBTAG00000015191	Transcript	ENSBTAT00000078703	protein_coding	0.143295
25	14523820	0.774043	0.0676939	2.81E-30	synonymous_variant	LOW	ABCC6	ENSBTAG00000015191	Transcript	ENSBTAT00000078703	protein_coding	0.143295
25	14523877	0.774043	0.0676939	2.81E-30	synonymous_variant	LOW	ABCC6	ENSBTAG00000015191	Transcript	ENSBTAT00000078703	protein_coding	0.143295
25	14523920	0.774043	0.0676939	2.81E-30	intron_variant	MODIFIER	ABCC6	ENSBTAG00000015191	Transcript	ENSBTAT00000078703	protein_coding	0.143295
25	14524055	0.774043	0.0676939	2.81E-30	intron_variant	MODIFIER	ABCC6	ENSBTAG00000015191	Transcript	ENSBTAT00000078703	protein_coding	0.143295
25	14524129	0.774043	0.0676939	2.81E-30	intron_variant	MODIFIER	ABCC6	ENSBTAG00000015191	Transcript	ENSBTAT00000078703	protein_coding	0.143295
25	14524157	0.774043	0.0676939	2.81E-30	intron_variant	MODIFIER	ABCC6	ENSBTAG00000015191	Transcript	ENSBTAT00000078703	protein_coding	0.143295
25	14524240	0.773259	0.0675458	2.41E-30	intron_variant	MODIFIER	ABCC6	ENSBTAG00000015191	Transcript	ENSBTAT00000078703	protein_coding	0.144087
25	14524328	0.774043	0.0676939	2.81E-30	intron_variant	MODIFIER	ABCC6	ENSBTAG00000015191	Transcript	ENSBTAT00000078703	protein_coding	0.143295
25	14524513	0.774049	0.0676939	2.81E-30	intron_variant	MODIFIER	ABCC6	ENSBTAG00000015191	Transcript	ENSBTAT00000078703	protein_coding	0.143286
25	14524514	0.774049	0.0676939	2.81E-30	intron_variant	MODIFIER	ABCC6	ENSBTAG00000015191	Transcript	ENSBTAT00000078703	protein_coding	0.143286
25	14524519	0.774043	0.0676939	2.81E-30	intron_variant	MODIFIER	ABCC6	ENSBTAG00000015191	Transcript	ENSBTAT00000078703	protein_coding	0.143295
25	14524827	0.774043	0.0676939	2.81E-30	intron_variant	MODIFIER	ABCC6	ENSBTAG00000015191	Transcript	ENSBTAT00000078703	protein_coding	0.143295
25	14524836	0.774043	0.0676939	2.81E-30	intron_variant	MODIFIER	ABCC6	ENSBTAG00000015191	Transcript	ENSBTAT00000078703	protein_coding	0.143295
25	14524977	0.774043	0.0676939	2.81E-30	intron_variant	MODIFIER	ABCC6	ENSBTAG00000015191	Transcript	ENSBTAT00000078703	protein_coding	0.143295
25	14525116	0.774043	0.0676939	2.81E-30	intron_variant	MODIFIER	ABCC6	ENSBTAG00000015191	Transcript	ENSBTAT00000078703	protein_coding	0.143295
25	14525158	0.774043	0.0676939	2.81E-30	intron_variant	MODIFIER	ABCC6	ENSBTAG00000015191	Transcript	ENSBTAT00000078703	protein_coding	0.143295
25	14525290	0.774041	0.0676959	2.82E-30	intron_variant	MODIFIER	ABCC6	ENSBTAG00000015191	Transcript	ENSBTAT00000078703	protein_coding	0.143286
25	14525291	0.775999	0.0676901	2.00E-30	intron_variant	MODIFIER	ABCC6	ENSBTAG00000015191	Transcript	ENSBTAT00000078703	protein_coding	0.143352
25	14525432	0.775999	0.0676901	2.00E-30	intron_variant	MODIFIER	ABCC6	ENSBTAG00000015191	Transcript	ENSBTAT00000078703	protein_coding	0.143352
25	14525629	0.775999	0.0676901	2.00E-30	intron_variant	MODIFIER	ABCC6	ENSBTAG00000015191	Transcript	ENSBTAT00000078703	protein_coding	0.143352
25	14525693	0.775999	0.0676901	2.00E-30	intron_variant	MODIFIER	ABCC6	ENSBTAG00000015191	Transcript	ENSBTAT00000078703	protein_coding	0.143352
25	14525813	0.775999	0.0676901	2.00E-30	intron_variant	MODIFIER	ABCC6	ENSBTAG00000015191	Transcript	ENSBTAT00000078703	protein_coding	0.143352
25	14526046	0.775999	0.0676901	2.00E-30	intron_variant	MODIFIER	ABCC6	ENSBTAG00000015191	Transcript	ENSBTAT00000078703	protein_coding	0.143352
25	14526375	0.775999	0.0676901	2.00E-30	intron_variant	MODIFIER	ABCC6	ENSBTAG00000015191	Transcript	ENSBTAT00000078703	protein_coding	0.143352
25	14527474	0.775999	0.0676901	2.00E-30	intron_variant	MODIFIER	ABCC6	ENSBTAG00000015191	Transcript	ENSBTAT00000078703	protein_coding	0.143352
25	14527838	0.775999	0.0676901	2.00E-30	intron_variant	MODIFIER	ABCC6	ENSBTAG00000015191	Transcript	ENSBTAT00000078703	protein_coding	0.143352
25	14528094	0.775999	0.0676901	2.00E-30	intron_variant	MODIFIER	ABCC6	ENSBTAG00000015191	Transcript	ENSBTAT00000078703	protein_coding	0.143352
25	14528218	0.775999	0.0676901	2.00E-30	intron_variant	MODIFIER	ABCC6	ENSBTAG00000015191	Transcript	ENSBTAT00000078703	protein_coding	0.143352
25	14528269	0.775697	0.067688	2.10E-30	intron_variant	MODIFIER	ABCC6	ENSBTAG00000015191	Transcript	ENSBTAT00000078703	protein_coding	0.143361
25	14528306	0.775999	0.0676901	2.00E-30	intron_variant	MODIFIER	ABCC6	ENSBTAG00000015191	Transcript	ENSBTAT00000078703	protein_coding	0.143352
25	14528315	0.776001	0.0676902	2.00E-30	intron_variant	MODIFIER	ABCC6	ENSBTAG00000015191	Transcript	ENSBTAT00000078703	protein_coding	0.143352
25	14528329	0.775283	0.0676886	2.25E-30	intron_variant	MODIFIER	ABCC6	ENSBTAG00000015191	Transcript	ENSBTAT00000078703	protein_coding	0.143377
25	14528362	0.776001	0.0676902	2.00E-30	intron_variant	MODIFIER	ABCC6	ENSBTAG00000015191	Transcript	ENSBTAT00000078703	protein_coding	0.143352
25	14528396	0.776001	0.0676902	2.00E-30	intron_variant	MODIFIER	ABCC6	ENSBTAG00000015191	Transcript	ENSBTAT00000078703	protein_coding	0.143352
25	14528442	0.776001	0.0676902	2.00E-30	intron_variant	MODIFIER	ABCC6	ENSBTAG00000015191	Transcript	ENSBTAT00000078703	protein_coding	0.143352
25	14528446	0.776001	0.0676902	2.00E-30	intron_variant	MODIFIER	ABCC6	ENSBTAG00000015191	Transcript	ENSBTAT00000078703	protein_coding	0.143352
25	14528497	0.776001	0.0676902	2.00E-30	intron_variant	MODIFIER	ABCC6	ENSBTAG00000015191	Transcript	ENSBTAT00000078703	protein_coding	0.143352
25	14528570	0.776004	0.0676902	2.00E-30	intron_variant	MODIFIER	ABCC6	ENSBTAG00000015191	Transcript	ENSBTAT00000078703	protein_coding	0.143352
25	14528577	0.776004	0.0676902	2.00E-30	intron_variant	MODIFIER	ABCC6	ENSBTAG00000015191	Transcript	ENSBTAT00000078703	protein_coding	0.143352
25	14528590	0.776004	0.0676902	2.00E-30	intron_variant	MODIFIER	ABCC6	ENSBTAG00000015191	Transcript	ENSBTAT00000078703	protein_coding	0.143352
25	14528621	0.776004	0.0676902	2.00E-30	intron_variant	MODIFIER	ABCC6	ENSBTAG00000015191	Transcript	ENSBTAT00000078703	protein_coding	0.143352
25	14528646	0.776004	0.0676902	2.00E-30	intron_variant	MODIFIER	ABCC6	ENSBTAG00000015191	Transcript	ENSBTAT00000078703	protein_coding	0.143352
25	14528648	0.776004	0.0676902	2.00E-30	intron_variant	MODIFIER	ABCC6	ENSBTAG00000015191	Transcript	ENSBTAT00000078703	protein_coding	0.143352
25	14528672	0.776004	0.0676902	2.00E-30	intron_variant	MODIFIER	ABCC6	ENSBTAG00000015191	Transcript	ENSBTAT00000078703	protein_coding	0.143352
25	14528673	0.776004	0.0676902	2.00E-30	intron_variant	MODIFIER	ABCC6	ENSBTAG00000015191	Transcript	ENSBTAT00000078703	protein_coding	0.143352
25	14528699	0.776001	0.0676902	2.00E-30	intron_variant	MODIFIER	ABCC6	ENSBTAG00000015191	Transcript	ENSBTAT00000078703	protein_coding	0.143352
25	14528711	0.776001	0.0676902	2.00E-30	intron_variant	MODIFIER	ABCC6	ENSBTAG00000015191	Transcript	ENSBTAT00000078703	protein_coding	0.143352
25	14528840	0.776001	0.0676902	2.00E-30	synonymous_variant	LOW	ABCC6	ENSBTAG00000015191	Transcript	ENSBTAT00000078703	protein_coding	0.143352
25	14529292	0.776001	0.0676902	2.00E-30	intron_variant	MODIFIER	ABCC6	ENSBTAG00000015191	Transcript	ENSBTAT00000078703	protein_coding	0.143352
25	14530183	0.551198	0.0601375	4.93E-20	intron_variant	MODIFIER	ABCC6	ENSBTAG00000015191	Transcript	ENSBTAT00000078703	protein_coding	0.167484
25	14530421	0.776001	0.0676902	2.00E-30	intron_variant	MODIFIER	ABCC6	ENSBTAG00000015191	Transcript	ENSBTAT00000078703	protein_coding	0.143344
25	14530580	0.776004	0.0676902	2.00E-30	intron_variant	MODIFIER	ABCC6	ENSBTAG00000015191	Transcript	ENSBTAT00000078703	protein_coding	0.143352
25	14530583	0.776004	0.0676902	2.00E-30	intron_variant	MODIFIER	ABCC6	ENSBTAG00000015191	Transcript	ENSBTAT00000078703	protein_coding	0.143352
25	14530743	0.775999	0.0676901	2.00E-30	intron_variant	MODIFIER	ABCC6	ENSBTAG00000015191	Transcript	ENSBTAT00000078703	protein_coding	0.143352
25	14530944	0.775999	0.0676901	2.00E-30	intron_variant	MODIFIER	ABCC6	ENSBTAG00000015191	Transcript	ENSBTAT00000078703	protein_coding	0.143352
25	14531109	0.776643	0.0676919	1.80E-30	intron_variant	MODIFIER	ABCC6	ENSBTAG00000015191	Transcript	ENSBTAT00000078703	protein_coding	0.143352
25	14531223	0.776654	0.067692	1.80E-30	intron_variant	MODIFIER	ABCC6	ENSBTAG00000015191	Transcript	ENSBTAT00000078703	protein_coding	0.143336
25	14531242	0.776654	0.067692	1.80E-30	intron_variant	MODIFIER	ABCC6	ENSBTAG00000015191	Transcript	ENSBTAT00000078703	protein_coding	0.143336
25	14531482	0.776643	0.0676919	1.80E-30	intron_variant	MODIFIER	ABCC6	ENSBTAG00000015191	Transcript	ENSBTAT00000078703	protein_coding	0.143352
25	14531494	0.776643	0.0676919	1.80E-30	intron_variant	MODIFIER	ABCC6	ENSBTAG00000015191	Transcript	ENSBTAT00000078703	protein_coding	0.143352
25	14531677	0.776643	0.0676919	1.80E-30	intron_variant	MODIFIER	ABCC6	ENSBTAG00000015191	Transcript	ENSBTAT00000078703	protein_coding	0.143352
25	14531709	0.776643	0.0676919	1.80E-30	intron_variant	MODIFIER	ABCC6	ENSBTAG00000015191	Transcript	ENSBTAT00000078703	protein_coding	0.143352
25	14531829	0.776643	0.0676919	1.80E-30	intron_variant	MODIFIER	ABCC6	ENSBTAG00000015191	Transcript	ENSBTAT00000078703	protein_coding	0.143352
25	14531926	0.776643	0.0676919	1.80E-30	intron_variant	MODIFIER	ABCC6	ENSBTAG00000015191	Transcript	ENSBTAT00000078703	protein_coding	0.143352
25	14531939	0.776643	0.0676919	1.80E-30	intron_variant	MODIFIER	ABCC6	ENSBTAG00000015191	Transcript	ENSBTAT00000078703	protein_coding	0.143352
25	14531965	0.776643	0.0676919	1.80E-30	intron_variant	MODIFIER	ABCC6	ENSBTAG00000015191	Transcript	ENSBTAT00000078703	protein_coding	0.143352
25	14532013	0.776643	0.0676919	1.80E-30	intron_variant	MODIFIER	ABCC6	ENSBTAG00000015191	Transcript	ENSBTAT00000078703	protein_coding	0.143352
25	14532245	0.776641	0.0676919	1.80E-30	intron_variant	MODIFIER	ABCC6	ENSBTAG00000015191	Transcript	ENSBTAT00000078703	protein_coding	0.143361
25	14532310	0.776641	0.0676919	1.80E-30	intron_variant	MODIFIER	ABCC6	ENSBTAG00000015191	Transcript	ENSBTAT00000078703	protein_coding	0.143361
25	14532380	0.776641	0.0676919	1.80E-30	intron_variant	MODIFIER	ABCC6	ENSBTAG00000015191	Transcript	ENSBTAT00000078703	protein_coding	0.143361
25	14532495	0.776643	0.0676919	1.80E-30	intron_variant	MODIFIER	ABCC6	ENSBTAG00000015191	Transcript	ENSBTAT00000078703	protein_coding	0.143352
25	14532730	0.776638	0.0676919	1.80E-30	synonymous_variant	LOW	ABCC6	ENSBTAG00000015191	Transcript	ENSBTAT00000078703	protein_coding	0.143369
25	14532742	0.776638	0.0676919	1.80E-30	synonymous_variant	LOW	ABCC6	ENSBTAG00000015191	Transcript	ENSBTAT00000078703	protein_coding	0.143369
25	14532902	0.777292	0.0676914	1.61E-30	intron_variant	MODIFIER	ABCC6	ENSBTAG00000015191	Transcript	ENSBTAT00000078703	protein_coding	0.143352
25	14532931	0.776641	0.0676919	1.80E-30	intron_variant	MODIFIER	ABCC6	ENSBTAG00000015191	Transcript	ENSBTAT00000078703	protein_coding	0.143369
25	14532952	0.776646	0.0676919	1.80E-30	intron_variant	MODIFIER	ABCC6	ENSBTAG00000015191	Transcript	ENSBTAT00000078703	protein_coding	0.143369
25	14532985	0.776337	0.067693	1.90E-30	intron_variant	MODIFIER	ABCC6	ENSBTAG00000015191	Transcript	ENSBTAT00000078703	protein_coding	0.143352
25	14533049	0.776337	0.067693	1.90E-30	intron_variant	MODIFIER	ABCC6	ENSBTAG00000015191	Transcript	ENSBTAT00000078703	protein_coding	0.143361
25	14533096	0.776337	0.067693	1.90E-30	intron_variant	MODIFIER	ABCC6	ENSBTAG00000015191	Transcript	ENSBTAT00000078703	protein_coding	0.143361
25	14533106	0.776337	0.067693	1.90E-30	intron_variant	MODIFIER	ABCC6	ENSBTAG00000015191	Transcript	ENSBTAT00000078703	protein_coding	0.143361
25	14533166	0.77634	0.067693	1.90E-30	intron_variant	MODIFIER	ABCC6	ENSBTAG00000015191	Transcript	ENSBTAT00000078703	protein_coding	0.143352
25	14533216	0.77634	0.067693	1.90E-30	intron_variant	MODIFIER	ABCC6	ENSBTAG00000015191	Transcript	ENSBTAT00000078703	protein_coding	0.143352
25	14533254	0.776342	0.067693	1.90E-30	intron_variant	MODIFIER	ABCC6	ENSBTAG00000015191	Transcript	ENSBTAT00000078703	protein_coding	0.143344
25	14533282	0.776342	0.067693	1.90E-30	intron_variant	MODIFIER	ABCC6	ENSBTAG00000015191	Transcript	ENSBTAT00000078703	protein_coding	0.143344
25	14533289	0.77634	0.067693	1.90E-30	intron_variant	MODIFIER	ABCC6	ENSBTAG00000015191	Transcript	ENSBTAT00000078703	protein_coding	0.143344
25	14533298	0.77634	0.067693	1.90E-30	intron_variant	MODIFIER	ABCC6	ENSBTAG00000015191	Transcript	ENSBTAT00000078703	protein_coding	0.143344
25	14533431	0.776337	0.067693	1.90E-30	intron_variant	MODIFIER	ABCC6	ENSBTAG00000015191	Transcript	ENSBTAT00000078703	protein_coding	0.143352
25	14533443	0.776337	0.067693	1.90E-30	intron_variant	MODIFIER	ABCC6	ENSBTAG00000015191	Transcript	ENSBTAT00000078703	protein_coding	0.143352
25	14533468	0.776337	0.067693	1.90E-30	intron_variant	MODIFIER	ABCC6	ENSBTAG00000015191	Transcript	ENSBTAT00000078703	protein_coding	0.143352
25	14533511	0.77634	0.067693	1.90E-30	intron_variant	MODIFIER	ABCC6	ENSBTAG00000015191	Transcript	ENSBTAT00000078703	protein_coding	0.143352
25	14533526	0.77634	0.067693	1.90E-30	intron_variant	MODIFIER	ABCC6	ENSBTAG00000015191	Transcript	ENSBTAT00000078703	protein_coding	0.143352
25	14533532	0.77634	0.067693	1.90E-30	intron_variant	MODIFIER	ABCC6	ENSBTAG00000015191	Transcript	ENSBTAT00000078703	protein_coding	0.143352
25	14533568	0.776348	0.067693	1.90E-30	intron_variant	MODIFIER	ABCC6	ENSBTAG00000015191	Transcript	ENSBTAT00000078703	protein_coding	0.143328
25	14533596	0.776342	0.067693	1.90E-30	intron_variant	MODIFIER	ABCC6	ENSBTAG00000015191	Transcript	ENSBTAT00000078703	protein_coding	0.143344
25	14533651	0.776345	0.067693	1.90E-30	intron_variant	MODIFIER	ABCC6	ENSBTAG00000015191	Transcript	ENSBTAT00000078703	protein_coding	0.143344
25	14533653	0.776345	0.067693	1.90E-30	intron_variant	MODIFIER	ABCC6	ENSBTAG00000015191	Transcript	ENSBTAT00000078703	protein_coding	0.143344
25	14533673	0.776345	0.067693	1.90E-30	intron_variant	MODIFIER	ABCC6	ENSBTAG00000015191	Transcript	ENSBTAT00000078703	protein_coding	0.143344
25	14533678	0.776342	0.067693	1.90E-30	intron_variant	MODIFIER	ABCC6	ENSBTAG00000015191	Transcript	ENSBTAT00000078703	protein_coding	0.143344
25	14533702	0.776337	0.067693	1.90E-30	intron_variant	MODIFIER	ABCC6	ENSBTAG00000015191	Transcript	ENSBTAT00000078703	protein_coding	0.143352
25	14533752	0.776337	0.067693	1.90E-30	intron_variant	MODIFIER	ABCC6	ENSBTAG00000015191	Transcript	ENSBTAT00000078703	protein_coding	0.143352
25	14533785	0.776337	0.067693	1.90E-30	intron_variant	MODIFIER	ABCC6	ENSBTAG00000015191	Transcript	ENSBTAT00000078703	protein_coding	0.143352
25	14533821	0.776337	0.067693	1.90E-30	intron_variant	MODIFIER	ABCC6	ENSBTAG00000015191	Transcript	ENSBTAT00000078703	protein_coding	0.143352
25	14534065	0.776337	0.067693	1.90E-30	intron_variant	MODIFIER	ABCC6	ENSBTAG00000015191	Transcript	ENSBTAT00000078703	protein_coding	0.143352
25	14534136	0.776337	0.067693	1.90E-30	intron_variant	MODIFIER	ABCC6	ENSBTAG00000015191	Transcript	ENSBTAT00000078703	protein_coding	0.143352
25	14534362	0.776334	0.067693	1.90E-30	intron_variant	MODIFIER	ABCC6	ENSBTAG00000015191	Transcript	ENSBTAT00000078703	protein_coding	0.143352
25	14534367	0.776337	0.067693	1.90E-30	intron_variant	MODIFIER	ABCC6	ENSBTAG00000015191	Transcript	ENSBTAT00000078703	protein_coding	0.143352
25	14534445	0.77634	0.067693	1.90E-30	intron_variant	MODIFIER	ABCC6	ENSBTAG00000015191	Transcript	ENSBTAT00000078703	protein_coding	0.143352
25	14534468	0.77634	0.067693	1.90E-30	intron_variant	MODIFIER	ABCC6	ENSBTAG00000015191	Transcript	ENSBTAT00000078703	protein_coding	0.143352
25	14534488	0.77634	0.067693	1.90E-30	intron_variant	MODIFIER	ABCC6	ENSBTAG00000015191	Transcript	ENSBTAT00000078703	protein_coding	0.143352
25	14534508	0.77634	0.067693	1.90E-30	intron_variant	MODIFIER	ABCC6	ENSBTAG00000015191	Transcript	ENSBTAT00000078703	protein_coding	0.143352
25	14534557	0.77634	0.067693	1.90E-30	intron_variant	MODIFIER	ABCC6	ENSBTAG00000015191	Transcript	ENSBTAT00000078703	protein_coding	0.143352
25	14534644	0.776337	0.067693	1.90E-30	intron_variant	MODIFIER	ABCC6	ENSBTAG00000015191	Transcript	ENSBTAT00000078703	protein_coding	0.143352
25	14534682	0.776337	0.067693	1.90E-30	intron_variant	MODIFIER	ABCC6	ENSBTAG00000015191	Transcript	ENSBTAT00000078703	protein_coding	0.143352
25	14534684	0.776337	0.067693	1.90E-30	intron_variant	MODIFIER	ABCC6	ENSBTAG00000015191	Transcript	ENSBTAT00000078703	protein_coding	0.143352
25	14534709	0.776337	0.067693	1.90E-30	intron_variant	MODIFIER	ABCC6	ENSBTAG00000015191	Transcript	ENSBTAT00000078703	protein_coding	0.143352
25	14534729	0.776337	0.067693	1.90E-30	intron_variant	MODIFIER	ABCC6	ENSBTAG00000015191	Transcript	ENSBTAT00000078703	protein_coding	0.143352
25	14534903	0.776337	0.067693	1.90E-30	intron_variant	MODIFIER	ABCC6	ENSBTAG00000015191	Transcript	ENSBTAT00000078703	protein_coding	0.143352
25	14534908	0.776337	0.067693	1.90E-30	intron_variant	MODIFIER	ABCC6	ENSBTAG00000015191	Transcript	ENSBTAT00000078703	protein_coding	0.143352
25	14535260	0.776337	0.067693	1.90E-30	intron_variant	MODIFIER	ABCC6	ENSBTAG00000015191	Transcript	ENSBTAT00000078703	protein_coding	0.143352
25	14535327	0.765474	0.067225	4.87E-30	intron_variant	MODIFIER	ABCC6	ENSBTAG00000015191	Transcript	ENSBTAT00000078703	protein_coding	0.144228
25	14535416	0.776337	0.067693	1.90E-30	intron_variant	MODIFIER	ABCC6	ENSBTAG00000015191	Transcript	ENSBTAT00000078703	protein_coding	0.143352
25	14535450	0.776337	0.067693	1.90E-30	intron_variant	MODIFIER	ABCC6	ENSBTAG00000015191	Transcript	ENSBTAT00000078703	protein_coding	0.143352
25	14535515	0.776337	0.067693	1.90E-30	intron_variant	MODIFIER	ABCC6	ENSBTAG00000015191	Transcript	ENSBTAT00000078703	protein_coding	0.143352
25	14535610	0.776337	0.067693	1.90E-30	intron_variant	MODIFIER	ABCC6	ENSBTAG00000015191	Transcript	ENSBTAT00000078703	protein_coding	0.143352
25	14535693	0.776337	0.067693	1.90E-30	missense_variant	MODERATE	ABCC6	ENSBTAG00000015191	Transcript	ENSBTAT00000078703	protein_coding	0.143352
25	14535724	0.776337	0.067693	1.90E-30	synonymous_variant	LOW	ABCC6	ENSBTAG00000015191	Transcript	ENSBTAT00000078703	protein_coding	0.143352
25	14535748	0.776337	0.067693	1.90E-30	synonymous_variant	LOW	ABCC6	ENSBTAG00000015191	Transcript	ENSBTAT00000078703	protein_coding	0.143352
25	14535818	0.776337	0.067693	1.90E-30	missense_variant	MODERATE	ABCC6	ENSBTAG00000015191	Transcript	ENSBTAT00000078703	protein_coding	0.143352
25	14536036	0.775888	0.0676939	2.05E-30	intron_variant	MODIFIER	ABCC6	ENSBTAG00000015191	Transcript	ENSBTAT00000078703	protein_coding	0.143344
25	14536466	0.775891	0.0676939	2.05E-30	intron_variant	MODIFIER	ABCC6	ENSBTAG00000015191	Transcript	ENSBTAT00000078703	protein_coding	0.143344
25	14536519	0.775891	0.0676939	2.05E-30	intron_variant	MODIFIER	ABCC6	ENSBTAG00000015191	Transcript	ENSBTAT00000078703	protein_coding	0.143344
25	14536600	0.775891	0.0676939	2.05E-30	intron_variant	MODIFIER	ABCC6	ENSBTAG00000015191	Transcript	ENSBTAT00000078703	protein_coding	0.143344
25	14536619	0.775891	0.0676939	2.05E-30	intron_variant	MODIFIER	ABCC6	ENSBTAG00000015191	Transcript	ENSBTAT00000078703	protein_coding	0.143344
25	14536687	0.775891	0.0676939	2.05E-30	intron_variant	MODIFIER	ABCC6	ENSBTAG00000015191	Transcript	ENSBTAT00000078703	protein_coding	0.143344
25	14536688	0.775891	0.0676939	2.05E-30	intron_variant	MODIFIER	ABCC6	ENSBTAG00000015191	Transcript	ENSBTAT00000078703	protein_coding	0.143344
25	14536692	0.775891	0.0676939	2.05E-30	intron_variant	MODIFIER	ABCC6	ENSBTAG00000015191	Transcript	ENSBTAT00000078703	protein_coding	0.143344
25	14536698	0.775891	0.0676939	2.05E-30	intron_variant	MODIFIER	ABCC6	ENSBTAG00000015191	Transcript	ENSBTAT00000078703	protein_coding	0.143344
25	14536792	0.775888	0.0676939	2.05E-30	intron_variant	MODIFIER	ABCC6	ENSBTAG00000015191	Transcript	ENSBTAT00000078703	protein_coding	0.143344
25	14536844	0.775888	0.0676939	2.05E-30	intron_variant	MODIFIER	ABCC6	ENSBTAG00000015191	Transcript	ENSBTAT00000078703	protein_coding	0.143344
25	14536877	0.775891	0.0676939	2.05E-30	intron_variant	MODIFIER	ABCC6	ENSBTAG00000015191	Transcript	ENSBTAT00000078703	protein_coding	0.143344
25	14536878	0.775891	0.0676939	2.05E-30	intron_variant	MODIFIER	ABCC6	ENSBTAG00000015191	Transcript	ENSBTAT00000078703	protein_coding	0.143344
25	14536926	0.775891	0.0676939	2.05E-30	intron_variant	MODIFIER	ABCC6	ENSBTAG00000015191	Transcript	ENSBTAT00000078703	protein_coding	0.143344
25	14537024	0.775891	0.0676939	2.05E-30	intron_variant	MODIFIER	ABCC6	ENSBTAG00000015191	Transcript	ENSBTAT00000078703	protein_coding	0.143344
25	14537215	0.775907	0.0676939	2.05E-30	intron_variant	MODIFIER	ABCC6	ENSBTAG00000015191	Transcript	ENSBTAT00000078703	protein_coding	0.143328
25	14537218	0.775907	0.0676939	2.05E-30	intron_variant	MODIFIER	ABCC6	ENSBTAG00000015191	Transcript	ENSBTAT00000078703	protein_coding	0.143328
25	14537337	0.775891	0.0676939	2.05E-30	intron_variant	MODIFIER	ABCC6	ENSBTAG00000015191	Transcript	ENSBTAT00000078703	protein_coding	0.143344
25	14538275	0.775888	0.0676939	2.05E-30	intron_variant	MODIFIER	ABCC6	ENSBTAG00000015191	Transcript	ENSBTAT00000078703	protein_coding	0.143344
25	14538293	0.775888	0.0676939	2.05E-30	intron_variant	MODIFIER	ABCC6	ENSBTAG00000015191	Transcript	ENSBTAT00000078703	protein_coding	0.143344
25	14538324	0.775888	0.0676939	2.05E-30	intron_variant	MODIFIER	ABCC6	ENSBTAG00000015191	Transcript	ENSBTAT00000078703	protein_coding	0.143344
25	14538502	0.775888	0.0676939	2.05E-30	intron_variant	MODIFIER	ABCC6	ENSBTAG00000015191	Transcript	ENSBTAT00000078703	protein_coding	0.143344
25	14538503	0.775888	0.0676939	2.05E-30	intron_variant	MODIFIER	ABCC6	ENSBTAG00000015191	Transcript	ENSBTAT00000078703	protein_coding	0.143344
25	14538652	0.775888	0.0676939	2.05E-30	intron_variant	MODIFIER	ABCC6	ENSBTAG00000015191	Transcript	ENSBTAT00000078703	protein_coding	0.143344
25	14538763	0.775888	0.0676939	2.05E-30	intron_variant	MODIFIER	ABCC6	ENSBTAG00000015191	Transcript	ENSBTAT00000078703	protein_coding	0.143344
25	14539997	0.775888	0.0676939	2.05E-30	intron_variant	MODIFIER	ABCC6	ENSBTAG00000015191	Transcript	ENSBTAT00000078703	protein_coding	0.143344
25	14540022	0.775888	0.0676939	2.05E-30	intron_variant	MODIFIER	ABCC6	ENSBTAG00000015191	Transcript	ENSBTAT00000078703	protein_coding	0.143344
25	14540049	0.775888	0.0676939	2.05E-30	intron_variant	MODIFIER	ABCC6	ENSBTAG00000015191	Transcript	ENSBTAT00000078703	protein_coding	0.143344
25	14540470	0.775888	0.0676939	2.05E-30	intron_variant	MODIFIER	ABCC6	ENSBTAG00000015191	Transcript	ENSBTAT00000078703	protein_coding	0.143344
25	14540497	0.775888	0.0676939	2.05E-30	intron_variant	MODIFIER	ABCC6	ENSBTAG00000015191	Transcript	ENSBTAT00000078703	protein_coding	0.143344
25	14540783	0.775888	0.0676939	2.05E-30	intron_variant	MODIFIER	ABCC6	ENSBTAG00000015191	Transcript	ENSBTAT00000078703	protein_coding	0.143344
25	14540794	0.775888	0.0676939	2.05E-30	intron_variant	MODIFIER	ABCC6	ENSBTAG00000015191	Transcript	ENSBTAT00000078703	protein_coding	0.143344
25	14540882	0.775888	0.0676939	2.05E-30	intron_variant	MODIFIER	ABCC6	ENSBTAG00000015191	Transcript	ENSBTAT00000078703	protein_coding	0.143344
25	14540961	0.775888	0.0676939	2.05E-30	intron_variant	MODIFIER	ABCC6	ENSBTAG00000015191	Transcript	ENSBTAT00000078703	protein_coding	0.143344
25	14541153	0.775105	0.0676909	2.33E-30	intron_variant	MODIFIER	ABCC6	ENSBTAG00000015191	Transcript	ENSBTAT00000078703	protein_coding	0.143352
25	14541268	0.775102	0.0676909	2.33E-30	intron_variant	MODIFIER	ABCC6	ENSBTAG00000015191	Transcript	ENSBTAT00000078703	protein_coding	0.143352
25	14541312	0.775102	0.0676909	2.33E-30	intron_variant	MODIFIER	ABCC6	ENSBTAG00000015191	Transcript	ENSBTAT00000078703	protein_coding	0.143352
25	14541388	0.775099	0.0676909	2.34E-30	intron_variant	MODIFIER	ABCC6	ENSBTAG00000015191	Transcript	ENSBTAT00000078703	protein_coding	0.143361
25	14541448	0.775538	0.0676905	2.17E-30	intron_variant	MODIFIER	ABCC6	ENSBTAG00000015191	Transcript	ENSBTAT00000078703	protein_coding	0.143361
25	14541449	0.775538	0.0676905	2.17E-30	intron_variant	MODIFIER	ABCC6	ENSBTAG00000015191	Transcript	ENSBTAT00000078703	protein_coding	0.143361
25	14541688	0.775538	0.0676905	2.17E-30	intron_variant	MODIFIER	ABCC6	ENSBTAG00000015191	Transcript	ENSBTAT00000078703	protein_coding	0.143361
25	14541862	0.775538	0.0676905	2.17E-30	intron_variant	MODIFIER	ABCC6	ENSBTAG00000015191	Transcript	ENSBTAT00000078703	protein_coding	0.143361
25	14542238	0.775538	0.0676905	2.17E-30	intron_variant	MODIFIER	ABCC6	ENSBTAG00000015191	Transcript	ENSBTAT00000078703	protein_coding	0.143361
25	14542667	0.775538	0.0676905	2.17E-30	intron_variant	MODIFIER	ABCC6	ENSBTAG00000015191	Transcript	ENSBTAT00000078703	protein_coding	0.143361
25	14542750	0.775538	0.0676905	2.17E-30	intron_variant	MODIFIER	ABCC6	ENSBTAG00000015191	Transcript	ENSBTAT00000078703	protein_coding	0.143361
25	14542907	0.775544	0.0676905	2.16E-30	intron_variant	MODIFIER	ABCC6	ENSBTAG00000015191	Transcript	ENSBTAT00000078703	protein_coding	0.143352
25	14542944	0.774189	0.0676937	2.74E-30	intron_variant	MODIFIER	ABCC6	ENSBTAG00000015191	Transcript	ENSBTAT00000078703	protein_coding	0.143286
25	14542953	0.773351	0.0676949	3.17E-30	intron_variant	MODIFIER	ABCC6	ENSBTAG00000015191	Transcript	ENSBTAT00000078703	protein_coding	0.143229
25	14542961	0.773357	0.0676949	3.17E-30	intron_variant	MODIFIER	ABCC6	ENSBTAG00000015191	Transcript	ENSBTAT00000078703	protein_coding	0.14322
25	14542966	0.773417	0.0676951	3.14E-30	intron_variant	MODIFIER	ABCC6	ENSBTAG00000015191	Transcript	ENSBTAT00000078703	protein_coding	0.143146
25	14542978	0.77374	0.0676962	2.97E-30	intron_variant	MODIFIER	ABCC6	ENSBTAG00000015191	Transcript	ENSBTAT00000078703	protein_coding	0.143097
25	14543120	0.709338	0.0805253	1.26E-18	intron_variant	MODIFIER	ABCC6	ENSBTAG00000015191	Transcript	ENSBTAT00000078703	protein_coding	0.114144
25	14543154	0.772529	0.0676952	3.65E-30	intron_variant	MODIFIER	ABCC6	ENSBTAG00000015191	Transcript	ENSBTAT00000078703	protein_coding	0.14322
25	14543159	0.773563	0.0676942	3.05E-30	intron_variant	MODIFIER	ABCC6	ENSBTAG00000015191	Transcript	ENSBTAT00000078703	protein_coding	0.143237
25	14543273	0.775541	0.0676905	2.17E-30	intron_variant	MODIFIER	ABCC6	ENSBTAG00000015191	Transcript	ENSBTAT00000078703	protein_coding	0.143361
25	14543274	0.775541	0.0676905	2.17E-30	intron_variant	MODIFIER	ABCC6	ENSBTAG00000015191	Transcript	ENSBTAT00000078703	protein_coding	0.143361
25	14543700	0.775538	0.0676905	2.17E-30	intron_variant	MODIFIER	ABCC6	ENSBTAG00000015191	Transcript	ENSBTAT00000078703	protein_coding	0.143361
25	14543768	0.775538	0.0676905	2.17E-30	intron_variant	MODIFIER	ABCC6	ENSBTAG00000015191	Transcript	ENSBTAT00000078703	protein_coding	0.143361
25	14543992	0.775538	0.0676905	2.17E-30	intron_variant	MODIFIER	ABCC6	ENSBTAG00000015191	Transcript	ENSBTAT00000078703	protein_coding	0.143361
25	14544148	0.775541	0.0676905	2.17E-30	synonymous_variant	LOW	ABCC6	ENSBTAG00000015191	Transcript	ENSBTAT00000078703	protein_coding	0.143361
25	14544207	0.775538	0.0676905	2.17E-30	intron_variant	MODIFIER	ABCC6	ENSBTAG00000015191	Transcript	ENSBTAT00000078703	protein_coding	0.143361
25	14544231	0.775538	0.0676905	2.17E-30	intron_variant	MODIFIER	ABCC6	ENSBTAG00000015191	Transcript	ENSBTAT00000078703	protein_coding	0.143361
25	14544334	0.775538	0.0676905	2.17E-30	intron_variant	MODIFIER	ABCC6	ENSBTAG00000015191	Transcript	ENSBTAT00000078703	protein_coding	0.143361
25	14544480	0.77556	0.0676906	2.16E-30	intron_variant	MODIFIER	ABCC6	ENSBTAG00000015191	Transcript	ENSBTAT00000078703	protein_coding	0.143336
25	14544520	0.77556	0.0676906	2.16E-30	intron_variant	MODIFIER	ABCC6	ENSBTAG00000015191	Transcript	ENSBTAT00000078703	protein_coding	0.143336
25	14544545	0.775538	0.0676905	2.17E-30	intron_variant	MODIFIER	ABCC6	ENSBTAG00000015191	Transcript	ENSBTAT00000078703	protein_coding	0.143361
25	14544561	0.775538	0.0676905	2.17E-30	intron_variant	MODIFIER	ABCC6	ENSBTAG00000015191	Transcript	ENSBTAT00000078703	protein_coding	0.143361
25	14544750	0.775538	0.0676905	2.17E-30	intron_variant	MODIFIER	ABCC6	ENSBTAG00000015191	Transcript	ENSBTAT00000078703	protein_coding	0.143361
25	14545170	0.775544	0.0676905	2.16E-30	intron_variant	MODIFIER	ABCC6	ENSBTAG00000015191	Transcript	ENSBTAT00000078703	protein_coding	0.143344
25	14545238	0.775538	0.0676905	2.17E-30	intron_variant	MODIFIER	ABCC6	ENSBTAG00000015191	Transcript	ENSBTAT00000078703	protein_coding	0.143361
25	14545433	0.775541	0.0676905	2.17E-30	intron_variant	MODIFIER	ABCC6	ENSBTAG00000015191	Transcript	ENSBTAT00000078703	protein_coding	0.143361
25	14545721	0.775538	0.0676905	2.17E-30	intron_variant	MODIFIER	ABCC6	ENSBTAG00000015191	Transcript	ENSBTAT00000078703	protein_coding	0.143361
25	14546100	0.643591	0.0619994	3.04E-25	intron_variant	MODIFIER	ABCC6	ENSBTAG00000015191	Transcript	ENSBTAT00000078703	protein_coding	0.164479
25	14546159	0.643591	0.0619994	3.04E-25	intron_variant	MODIFIER	ABCC6	ENSBTAG00000015191	Transcript	ENSBTAT00000078703	protein_coding	0.164479
25	14546949	0.643582	0.0619994	3.04E-25	intron_variant	MODIFIER	ABCC6	ENSBTAG00000015191	Transcript	ENSBTAT00000078703	protein_coding	0.164512
25	14547170	0.643582	0.0619994	3.04E-25	intron_variant	MODIFIER	ABCC6	ENSBTAG00000015191	Transcript	ENSBTAT00000078703	protein_coding	0.164512
25	14547181	0.643582	0.0619994	3.04E-25	intron_variant	MODIFIER	ABCC6	ENSBTAG00000015191	Transcript	ENSBTAT00000078703	protein_coding	0.164512
25	14547298	0.64358	0.0619994	3.04E-25	intron_variant	MODIFIER	ABCC6	ENSBTAG00000015191	Transcript	ENSBTAT00000078703	protein_coding	0.164504
25	14547331	0.643577	0.0619994	3.05E-25	intron_variant	MODIFIER	ABCC6	ENSBTAG00000015191	Transcript	ENSBTAT00000078703	protein_coding	0.16452
25	14547350	0.643577	0.0619994	3.05E-25	intron_variant	MODIFIER	ABCC6	ENSBTAG00000015191	Transcript	ENSBTAT00000078703	protein_coding	0.16452
25	14547391	0.643577	0.0619994	3.05E-25	intron_variant	MODIFIER	ABCC6	ENSBTAG00000015191	Transcript	ENSBTAT00000078703	protein_coding	0.16452
25	14547822	0.643582	0.0619994	3.04E-25	intron_variant	MODIFIER	ABCC6	ENSBTAG00000015191	Transcript	ENSBTAT00000078703	protein_coding	0.164512
25	14547976	0.643582	0.0619994	3.04E-25	intron_variant	MODIFIER	ABCC6	ENSBTAG00000015191	Transcript	ENSBTAT00000078703	protein_coding	0.164512
25	14548049	0.643582	0.0619994	3.04E-25	intron_variant	MODIFIER	ABCC6	ENSBTAG00000015191	Transcript	ENSBTAT00000078703	protein_coding	0.164512
25	14548116	0.643582	0.0619994	3.04E-25	intron_variant	MODIFIER	ABCC6	ENSBTAG00000015191	Transcript	ENSBTAT00000078703	protein_coding	0.164512
25	14548216	0.643582	0.0619994	3.04E-25	intron_variant	MODIFIER	ABCC6	ENSBTAG00000015191	Transcript	ENSBTAT00000078703	protein_coding	0.164512
25	14548277	0.643582	0.0619994	3.04E-25	intron_variant	MODIFIER	ABCC6	ENSBTAG00000015191	Transcript	ENSBTAT00000078703	protein_coding	0.164512
25	14548379	0.643582	0.0619994	3.04E-25	intron_variant	MODIFIER	ABCC6	ENSBTAG00000015191	Transcript	ENSBTAT00000078703	protein_coding	0.164512
25	14548391	0.643582	0.0619994	3.04E-25	intron_variant	MODIFIER	ABCC6	ENSBTAG00000015191	Transcript	ENSBTAT00000078703	protein_coding	0.164512
25	14548472	0.643582	0.0619994	3.04E-25	intron_variant	MODIFIER	ABCC6	ENSBTAG00000015191	Transcript	ENSBTAT00000078703	protein_coding	0.164512
25	14548643	0.643582	0.0619994	3.04E-25	intron_variant	MODIFIER	ABCC6	ENSBTAG00000015191	Transcript	ENSBTAT00000078703	protein_coding	0.164512
25	14548868	0.643582	0.0619994	3.04E-25	intron_variant	MODIFIER	ABCC6	ENSBTAG00000015191	Transcript	ENSBTAT00000078703	protein_coding	0.164512
25	14548880	0.643582	0.0619994	3.04E-25	intron_variant	MODIFIER	ABCC6	ENSBTAG00000015191	Transcript	ENSBTAT00000078703	protein_coding	0.164512
25	14548884	0.643582	0.0619994	3.04E-25	intron_variant	MODIFIER	ABCC6	ENSBTAG00000015191	Transcript	ENSBTAT00000078703	protein_coding	0.164512
25	14548885	0.643582	0.0619994	3.04E-25	intron_variant	MODIFIER	ABCC6	ENSBTAG00000015191	Transcript	ENSBTAT00000078703	protein_coding	0.164512
25	14549126	0.643582	0.0619994	3.04E-25	intron_variant	MODIFIER	ABCC6	ENSBTAG00000015191	Transcript	ENSBTAT00000078703	protein_coding	0.164512
25	14549147	0.64338	0.0620023	3.17E-25	intron_variant	MODIFIER	ABCC6	ENSBTAG00000015191	Transcript	ENSBTAT00000078703	protein_coding	0.164504
25	14549149	0.64338	0.0620023	3.17E-25	intron_variant	MODIFIER	ABCC6	ENSBTAG00000015191	Transcript	ENSBTAT00000078703	protein_coding	0.164504
25	14549284	0.643588	0.0619994	3.04E-25	intron_variant	MODIFIER	ABCC6	ENSBTAG00000015191	Transcript	ENSBTAT00000078703	protein_coding	0.164512
25	14549334	0.643582	0.0619994	3.04E-25	intron_variant	MODIFIER	ABCC6	ENSBTAG00000015191	Transcript	ENSBTAT00000078703	protein_coding	0.164512
25	14549356	0.643582	0.0619994	3.04E-25	intron_variant	MODIFIER	ABCC6	ENSBTAG00000015191	Transcript	ENSBTAT00000078703	protein_coding	0.164512
25	14549365	0.643582	0.0619994	3.04E-25	intron_variant	MODIFIER	ABCC6	ENSBTAG00000015191	Transcript	ENSBTAT00000078703	protein_coding	0.164512
25	14549479	0.643582	0.0619994	3.04E-25	intron_variant	MODIFIER	ABCC6	ENSBTAG00000015191	Transcript	ENSBTAT00000078703	protein_coding	0.164512
25	14549769	0.643582	0.0619994	3.04E-25	intron_variant	MODIFIER	ABCC6	ENSBTAG00000015191	Transcript	ENSBTAT00000078703	protein_coding	0.164512
25	14549816	0.643582	0.0619994	3.04E-25	intron_variant	MODIFIER	ABCC6	ENSBTAG00000015191	Transcript	ENSBTAT00000078703	protein_coding	0.164512
25	14550436	0.643584	0.0619994	3.04E-25	intron_variant	MODIFIER	ABCC6	ENSBTAG00000015191	Transcript	ENSBTAT00000078703	protein_coding	0.164512
25	14550451	0.643582	0.0619994	3.04E-25	intron_variant	MODIFIER	ABCC6	ENSBTAG00000015191	Transcript	ENSBTAT00000078703	protein_coding	0.164512
25	14550503	0.643582	0.0619994	3.04E-25	synonymous_variant	LOW	ABCC6	ENSBTAG00000015191	Transcript	ENSBTAT00000078703	protein_coding	0.164512
25	14550540	0.643582	0.0619994	3.04E-25	missense_variant	MODERATE	ABCC6	ENSBTAG00000015191	Transcript	ENSBTAT00000078703	protein_coding	0.164512
25	14550663	0.643584	0.0619994	3.04E-25	intron_variant	MODIFIER	ABCC6	ENSBTAG00000015191	Transcript	ENSBTAT00000078703	protein_coding	0.164504
25	14550874	0.628449	0.0614633	1.54E-24	intron_variant	MODIFIER	ABCC6	ENSBTAG00000015191	Transcript	ENSBTAT00000078703	protein_coding	0.166138
25	14550931	0.643582	0.0619994	3.04E-25	intron_variant	MODIFIER	ABCC6	ENSBTAG00000015191	Transcript	ENSBTAT00000078703	protein_coding	0.164512
25	14550967	0.643582	0.0619994	3.04E-25	intron_variant	MODIFIER	ABCC6	ENSBTAG00000015191	Transcript	ENSBTAT00000078703	protein_coding	0.164512
25	14551026	0.643584	0.0619994	3.04E-25	intron_variant	MODIFIER	ABCC6	ENSBTAG00000015191	Transcript	ENSBTAT00000078703	protein_coding	0.164512
25	14551102	0.643584	0.0619994	3.04E-25	intron_variant	MODIFIER	ABCC6	ENSBTAG00000015191	Transcript	ENSBTAT00000078703	protein_coding	0.164512
25	14551139	0.643584	0.0619994	3.04E-25	intron_variant	MODIFIER	ABCC6	ENSBTAG00000015191	Transcript	ENSBTAT00000078703	protein_coding	0.164512
25	14551155	0.643582	0.0619994	3.04E-25	intron_variant	MODIFIER	ABCC6	ENSBTAG00000015191	Transcript	ENSBTAT00000078703	protein_coding	0.164512
25	14551739	0.643582	0.0619994	3.04E-25	intron_variant	MODIFIER	ABCC6	ENSBTAG00000015191	Transcript	ENSBTAT00000078703	protein_coding	0.164512
25	14552313	0.643582	0.0619994	3.04E-25	intron_variant	MODIFIER	ABCC6	ENSBTAG00000015191	Transcript	ENSBTAT00000078703	protein_coding	0.164512
25	14552415	0.643582	0.0619994	3.04E-25	intron_variant	MODIFIER	ABCC6	ENSBTAG00000015191	Transcript	ENSBTAT00000078703	protein_coding	0.164512
25	14552573	0.64358	0.0619994	3.04E-25	intron_variant	MODIFIER	ABCC6	ENSBTAG00000015191	Transcript	ENSBTAT00000078703	protein_coding	0.16452
25	14553090	0.64358	0.0619994	3.04E-25	intron_variant	MODIFIER	ABCC6	ENSBTAG00000015191	Transcript	ENSBTAT00000078703	protein_coding	0.16452
25	14553181	0.643579	0.0619994	3.04E-25	intron_variant	MODIFIER	ABCC6	ENSBTAG00000015191	Transcript	ENSBTAT00000078703	protein_coding	0.16452
25	14553271	0.643579	0.0619994	3.04E-25	intron_variant	MODIFIER	ABCC6	ENSBTAG00000015191	Transcript	ENSBTAT00000078703	protein_coding	0.16452
25	14553336	0.643579	0.0619994	3.04E-25	intron_variant	MODIFIER	ABCC6	ENSBTAG00000015191	Transcript	ENSBTAT00000078703	protein_coding	0.16452
25	14553409	0.64358	0.0619994	3.04E-25	intron_variant	MODIFIER	ABCC6	ENSBTAG00000015191	Transcript	ENSBTAT00000078703	protein_coding	0.16452
25	14553747	0.643579	0.0619994	3.04E-25	5_prime_UTR_variant	MODIFIER	ABCC6	ENSBTAG00000015191	Transcript	ENSBTAT00000078703	protein_coding	0.16452
25	14553863	0.643573	0.0619994	3.05E-25	5_prime_UTR_variant	MODIFIER	ABCC6	ENSBTAG00000015191	Transcript	ENSBTAT00000078703	protein_coding	0.164528
25	14553881	0.643573	0.0619994	3.05E-25	5_prime_UTR_variant	MODIFIER	ABCC6	ENSBTAG00000015191	Transcript	ENSBTAT00000078703	protein_coding	0.164528
25	14554166	0.643575	0.0619994	3.05E-25	upstream_gene_variant	MODIFIER	ABCC6	ENSBTAG00000015191	Transcript	ENSBTAT00000078703	protein_coding	0.16452
25	14554186	0.643575	0.0619994	3.05E-25	upstream_gene_variant	MODIFIER	ABCC6	ENSBTAG00000015191	Transcript	ENSBTAT00000078703	protein_coding	0.16452
25	14554477	0.643575	0.0619994	3.05E-25	upstream_gene_variant	MODIFIER	ABCC6	ENSBTAG00000015191	Transcript	ENSBTAT00000078703	protein_coding	0.16452
25	14554521	0.643575	0.0619994	3.05E-25	upstream_gene_variant	MODIFIER	ABCC6	ENSBTAG00000015191	Transcript	ENSBTAT00000078703	protein_coding	0.16452
25	14554595	0.643575	0.0619994	3.05E-25	upstream_gene_variant	MODIFIER	ABCC6	ENSBTAG00000015191	Transcript	ENSBTAT00000078703	protein_coding	0.16452
25	14554845	0.643575	0.0619994	3.05E-25	upstream_gene_variant	MODIFIER	ABCC6	ENSBTAG00000015191	Transcript	ENSBTAT00000078703	protein_coding	0.16452
25	14555009	0.643575	0.0619994	3.05E-25	upstream_gene_variant	MODIFIER	ABCC6	ENSBTAG00000015191	Transcript	ENSBTAT00000078703	protein_coding	0.16452
25	14555125	0.643575	0.0619994	3.05E-25	upstream_gene_variant	MODIFIER	ABCC6	ENSBTAG00000015191	Transcript	ENSBTAT00000078703	protein_coding	0.16452
25	14555160	0.643575	0.0619994	3.05E-25	upstream_gene_variant	MODIFIER	ABCC6	ENSBTAG00000015191	Transcript	ENSBTAT00000078703	protein_coding	0.16452
25	14555254	0.637306	0.0617271	5.46E-25	upstream_gene_variant	MODIFIER	ABCC6	ENSBTAG00000015191	Transcript	ENSBTAT00000078703	protein_coding	0.165288
25	14555266	0.643575	0.0619994	3.05E-25	upstream_gene_variant	MODIFIER	ABCC6	ENSBTAG00000015191	Transcript	ENSBTAT00000078703	protein_coding	0.16452
25	14555281	0.643575	0.0619994	3.05E-25	upstream_gene_variant	MODIFIER	ABCC6	ENSBTAG00000015191	Transcript	ENSBTAT00000078703	protein_coding	0.16452
25	14555403	0.643575	0.0619994	3.05E-25	upstream_gene_variant	MODIFIER	ABCC6	ENSBTAG00000015191	Transcript	ENSBTAT00000078703	protein_coding	0.16452
25	14555627	0.643575	0.0619994	3.05E-25	upstream_gene_variant	MODIFIER	ABCC6	ENSBTAG00000015191	Transcript	ENSBTAT00000078703	protein_coding	0.16452
25	14555633	0.637306	0.0617271	5.46E-25	upstream_gene_variant	MODIFIER	ABCC6	ENSBTAG00000015191	Transcript	ENSBTAT00000078703	protein_coding	0.165288
25	14555712	0.643575	0.0619994	3.05E-25	upstream_gene_variant	MODIFIER	ABCC6	ENSBTAG00000015191	Transcript	ENSBTAT00000078703	protein_coding	0.16452
25	14556096	0.643575	0.0619994	3.05E-25	upstream_gene_variant	MODIFIER	ABCC6	ENSBTAG00000015191	Transcript	ENSBTAT00000078703	protein_coding	0.16452
25	14556123	0.643575	0.0619994	3.05E-25	upstream_gene_variant	MODIFIER	ABCC6	ENSBTAG00000015191	Transcript	ENSBTAT00000078703	protein_coding	0.16452
25	14556337	0.643575	0.0619994	3.05E-25	upstream_gene_variant	MODIFIER	ABCC6	ENSBTAG00000015191	Transcript	ENSBTAT00000078703	protein_coding	0.16452
25	14556627	0.643575	0.0619994	3.05E-25	upstream_gene_variant	MODIFIER	ABCC6	ENSBTAG00000015191	Transcript	ENSBTAT00000078703	protein_coding	0.16452
25	14556680	0.643947	0.0620009	2.87E-25	upstream_gene_variant	MODIFIER	ABCC6	ENSBTAG00000015191	Transcript	ENSBTAT00000078703	protein_coding	0.164471
25	14556713	0.643947	0.0620009	2.87E-25	upstream_gene_variant	MODIFIER	ABCC6	ENSBTAG00000015191	Transcript	ENSBTAT00000078703	protein_coding	0.164471
25	14556732	0.643947	0.0620009	2.87E-25	upstream_gene_variant	MODIFIER	ABCC6	ENSBTAG00000015191	Transcript	ENSBTAT00000078703	protein_coding	0.164471
25	14557097	0.637306	0.0617271	5.46E-25	upstream_gene_variant	MODIFIER	ABCC6	ENSBTAG00000015191	Transcript	ENSBTAT00000078703	protein_coding	0.165288
25	14557192	0.643577	0.0619994	3.05E-25	upstream_gene_variant	MODIFIER	ABCC6	ENSBTAG00000015191	Transcript	ENSBTAT00000078703	protein_coding	0.16452
25	14557217	0.643577	0.0619994	3.05E-25	upstream_gene_variant	MODIFIER	ABCC6	ENSBTAG00000015191	Transcript	ENSBTAT00000078703	protein_coding	0.16452
25	14557237	0.643577	0.0619994	3.05E-25	upstream_gene_variant	MODIFIER	ABCC6	ENSBTAG00000015191	Transcript	ENSBTAT00000078703	protein_coding	0.16452
25	14557395	0.643577	0.0619994	3.05E-25	upstream_gene_variant	MODIFIER	ABCC6	ENSBTAG00000015191	Transcript	ENSBTAT00000078703	protein_coding	0.16452
25	14557454	0.643577	0.0619994	3.05E-25	upstream_gene_variant	MODIFIER	ABCC6	ENSBTAG00000015191	Transcript	ENSBTAT00000078703	protein_coding	0.16452
25	14557519	0.637306	0.0617271	5.46E-25	upstream_gene_variant	MODIFIER	ABCC6	ENSBTAG00000015191	Transcript	ENSBTAT00000078703	protein_coding	0.165288
25	14557582	0.643586	0.0619994	3.04E-25	upstream_gene_variant	MODIFIER	ABCC6	ENSBTAG00000015191	Transcript	ENSBTAT00000078703	protein_coding	0.164487
25	14557583	0.643586	0.0619994	3.04E-25	upstream_gene_variant	MODIFIER	ABCC6	ENSBTAG00000015191	Transcript	ENSBTAT00000078703	protein_coding	0.164487
25	14557607	0.64358	0.0619994	3.04E-25	upstream_gene_variant	MODIFIER	ABCC6	ENSBTAG00000015191	Transcript	ENSBTAT00000078703	protein_coding	0.164504
25	14557611	0.643586	0.0619994	3.04E-25	upstream_gene_variant	MODIFIER	ABCC6	ENSBTAG00000015191	Transcript	ENSBTAT00000078703	protein_coding	0.164487
25	14557657	0.643586	0.0619994	3.04E-25	upstream_gene_variant	MODIFIER	ABCC6	ENSBTAG00000015191	Transcript	ENSBTAT00000078703	protein_coding	0.164487
25	14557708	0.637308	0.0617271	5.45E-25	upstream_gene_variant	MODIFIER	ABCC6	ENSBTAG00000015191	Transcript	ENSBTAT00000078703	protein_coding	0.16528
25	14557736	0.637308	0.0617271	5.45E-25	upstream_gene_variant	MODIFIER	ABCC6	ENSBTAG00000015191	Transcript	ENSBTAT00000078703	protein_coding	0.16528
25	14557750	0.643579	0.0619994	3.04E-25	upstream_gene_variant	MODIFIER	ABCC6	ENSBTAG00000015191	Transcript	ENSBTAT00000078703	protein_coding	0.164512
25	14557793	0.643579	0.0619994	3.04E-25	upstream_gene_variant	MODIFIER	ABCC6	ENSBTAG00000015191	Transcript	ENSBTAT00000078703	protein_coding	0.164512
25	14558072	0.643575	0.0619994	3.05E-25	upstream_gene_variant	MODIFIER	ABCC6	ENSBTAG00000015191	Transcript	ENSBTAT00000078703	protein_coding	0.16452
25	14558153	0.643575	0.0619994	3.05E-25	upstream_gene_variant	MODIFIER	ABCC6	ENSBTAG00000015191	Transcript	ENSBTAT00000078703	protein_coding	0.16452
25	14558236	0.643575	0.0619994	3.05E-25	upstream_gene_variant	MODIFIER	ABCC6	ENSBTAG00000015191	Transcript	ENSBTAT00000078703	protein_coding	0.16452
25	14558833	0.643575	0.0619994	3.05E-25	upstream_gene_variant	MODIFIER	ABCC6	ENSBTAG00000015191	Transcript	ENSBTAT00000078703	protein_coding	0.16452
25	14558971	0.643575	0.0619994	3.05E-25	intron_variant	MODIFIER	NA	ENSBTAG00000017759	Transcript	ENSBTAT00000046252	protein_coding	0.16452
25	14559042	0.643753	0.0620009	2.96E-25	intron_variant	MODIFIER	NA	ENSBTAG00000017759	Transcript	ENSBTAT00000046252	protein_coding	0.164504
25	14559050	0.643575	0.0619994	3.05E-25	intron_variant	MODIFIER	NA	ENSBTAG00000017759	Transcript	ENSBTAT00000046252	protein_coding	0.16452
25	14559105	0.643575	0.0619994	3.05E-25	intron_variant	MODIFIER	NA	ENSBTAG00000017759	Transcript	ENSBTAT00000046252	protein_coding	0.16452
25	14559141	0.643575	0.0619994	3.05E-25	intron_variant	MODIFIER	NA	ENSBTAG00000017759	Transcript	ENSBTAT00000046252	protein_coding	0.16452
25	14559175	0.643575	0.0619994	3.05E-25	intron_variant	MODIFIER	NA	ENSBTAG00000017759	Transcript	ENSBTAT00000046252	protein_coding	0.16452
25	14559573	0.643575	0.0619994	3.05E-25	intron_variant	MODIFIER	NA	ENSBTAG00000017759	Transcript	ENSBTAT00000046252	protein_coding	0.16452
25	14559582	0.643575	0.0619994	3.05E-25	intron_variant	MODIFIER	NA	ENSBTAG00000017759	Transcript	ENSBTAT00000046252	protein_coding	0.16452
25	14559726	0.643575	0.0619994	3.05E-25	intron_variant	MODIFIER	NA	ENSBTAG00000017759	Transcript	ENSBTAT00000046252	protein_coding	0.16452
25	14559832	0.643924	0.0622013	4.09E-25	intron_variant	MODIFIER	NA	ENSBTAG00000017759	Transcript	ENSBTAT00000046252	protein_coding	0.164206
25	14559849	0.643929	0.0622013	4.08E-25	intron_variant	MODIFIER	NA	ENSBTAG00000017759	Transcript	ENSBTAT00000046252	protein_coding	0.164206
25	14559942	0.64393	0.0622013	4.08E-25	intron_variant	MODIFIER	NA	ENSBTAG00000017759	Transcript	ENSBTAT00000046252	protein_coding	0.164215
25	14559951	0.64393	0.0622013	4.08E-25	intron_variant	MODIFIER	NA	ENSBTAG00000017759	Transcript	ENSBTAT00000046252	protein_coding	0.164215
25	14559968	0.637512	0.0617288	5.29E-25	intron_variant	MODIFIER	NA	ENSBTAG00000017759	Transcript	ENSBTAT00000046252	protein_coding	0.165263
25	14560035	0.643459	0.0620039	3.13E-25	intron_variant	MODIFIER	NA	ENSBTAG00000017759	Transcript	ENSBTAT00000046252	protein_coding	0.164438
25	14560059	0.643457	0.0620039	3.13E-25	intron_variant	MODIFIER	NA	ENSBTAG00000017759	Transcript	ENSBTAT00000046252	protein_coding	0.164446
25	14560091	0.643595	0.0619994	3.04E-25	intron_variant	MODIFIER	NA	ENSBTAG00000017759	Transcript	ENSBTAT00000046252	protein_coding	0.164495
25	14560130	0.643593	0.0619994	3.04E-25	intron_variant	MODIFIER	NA	ENSBTAG00000017759	Transcript	ENSBTAT00000046252	protein_coding	0.164504
25	14560256	0.64358	0.0619994	3.04E-25	intron_variant	MODIFIER	NA	ENSBTAG00000017759	Transcript	ENSBTAT00000046252	protein_coding	0.16452
25	14560259	0.643579	0.0619994	3.04E-25	intron_variant	MODIFIER	NA	ENSBTAG00000017759	Transcript	ENSBTAT00000046252	protein_coding	0.16452
25	14560343	0.643579	0.0619994	3.04E-25	intron_variant	MODIFIER	NA	ENSBTAG00000017759	Transcript	ENSBTAT00000046252	protein_coding	0.16452
25	14560357	0.643575	0.0619994	3.05E-25	intron_variant	MODIFIER	NA	ENSBTAG00000017759	Transcript	ENSBTAT00000046252	protein_coding	0.16452
25	14560469	0.643575	0.0619994	3.05E-25	intron_variant	MODIFIER	NA	ENSBTAG00000017759	Transcript	ENSBTAT00000046252	protein_coding	0.16452
25	14560759	0.643575	0.0619994	3.05E-25	intron_variant	MODIFIER	NA	ENSBTAG00000017759	Transcript	ENSBTAT00000046252	protein_coding	0.16452
25	14560949	0.643573	0.0619994	3.05E-25	intron_variant	MODIFIER	NA	ENSBTAG00000017759	Transcript	ENSBTAT00000046252	protein_coding	0.16452
25	14561071	0.637302	0.0617271	5.46E-25	intron_variant	MODIFIER	NA	ENSBTAG00000017759	Transcript	ENSBTAT00000046252	protein_coding	0.165288
25	14561149	0.643577	0.0619994	3.05E-25	intron_variant	MODIFIER	NA	ENSBTAG00000017759	Transcript	ENSBTAT00000046252	protein_coding	0.164504
25	14561161	0.64358	0.0619994	3.04E-25	intron_variant	MODIFIER	NA	ENSBTAG00000017759	Transcript	ENSBTAT00000046252	protein_coding	0.164487
25	14561174	0.643582	0.0619994	3.04E-25	intron_variant	MODIFIER	NA	ENSBTAG00000017759	Transcript	ENSBTAT00000046252	protein_coding	0.164479
25	14561179	0.643582	0.0619994	3.04E-25	intron_variant	MODIFIER	NA	ENSBTAG00000017759	Transcript	ENSBTAT00000046252	protein_coding	0.164479
25	14561229	0.643579	0.0619994	3.04E-25	intron_variant	MODIFIER	NA	ENSBTAG00000017759	Transcript	ENSBTAT00000046252	protein_coding	0.164495
25	14561245	0.643579	0.0619994	3.04E-25	intron_variant	MODIFIER	NA	ENSBTAG00000017759	Transcript	ENSBTAT00000046252	protein_coding	0.164495
25	14561559	0.643755	0.0621998	4.19E-25	intron_variant	MODIFIER	NA	ENSBTAG00000017759	Transcript	ENSBTAT00000046252	protein_coding	0.164231
25	14561710	0.643753	0.0621998	4.20E-25	intron_variant	MODIFIER	NA	ENSBTAG00000017759	Transcript	ENSBTAT00000046252	protein_coding	0.164239
25	14561755	0.642631	0.0619996	3.57E-25	intron_variant	MODIFIER	NA	ENSBTAG00000017759	Transcript	ENSBTAT00000046252	protein_coding	0.164504
25	14561796	0.745357	0.0673282	1.74E-28	intron_variant	MODIFIER	NA	ENSBTAG00000017759	Transcript	ENSBTAT00000046252	protein_coding	0.141388
25	14561798	0.745357	0.0673282	1.74E-28	intron_variant	MODIFIER	NA	ENSBTAG00000017759	Transcript	ENSBTAT00000046252	protein_coding	0.141388
25	14561803	0.745385	0.0673283	1.74E-28	intron_variant	MODIFIER	NA	ENSBTAG00000017759	Transcript	ENSBTAT00000046252	protein_coding	0.141355
25	14561815	0.750309	0.0674492	9.58E-29	intron_variant	MODIFIER	NA	ENSBTAG00000017759	Transcript	ENSBTAT00000046252	protein_coding	0.144129
25	14561834	0.644648	0.0622944	4.25E-25	intron_variant	MODIFIER	NA	ENSBTAG00000017759	Transcript	ENSBTAT00000046252	protein_coding	0.163736
25	14561905	0.642739	0.0620032	3.53E-25	intron_variant	MODIFIER	NA	ENSBTAG00000017759	Transcript	ENSBTAT00000046252	protein_coding	0.164462
25	14561917	0.642739	0.0620032	3.53E-25	intron_variant	MODIFIER	NA	ENSBTAG00000017759	Transcript	ENSBTAT00000046252	protein_coding	0.164462
25	14562216	0.643575	0.0619994	3.05E-25	intron_variant	MODIFIER	NA	ENSBTAG00000017759	Transcript	ENSBTAT00000046252	protein_coding	0.16452
25	14562300	0.740845	0.0669639	1.89E-28	intron_variant	MODIFIER	NA	ENSBTAG00000017759	Transcript	ENSBTAT00000046252	protein_coding	0.145433
25	14562457	0.644197	0.0619994	2.74E-25	intron_variant	MODIFIER	NA	ENSBTAG00000017759	Transcript	ENSBTAT00000046252	protein_coding	0.164495
25	14562483	0.644197	0.0619994	2.74E-25	intron_variant	MODIFIER	NA	ENSBTAG00000017759	Transcript	ENSBTAT00000046252	protein_coding	0.164495
25	14562529	0.644197	0.0619994	2.74E-25	intron_variant	MODIFIER	NA	ENSBTAG00000017759	Transcript	ENSBTAT00000046252	protein_coding	0.164495
25	14562561	0.644197	0.0619994	2.74E-25	intron_variant	MODIFIER	NA	ENSBTAG00000017759	Transcript	ENSBTAT00000046252	protein_coding	0.164495
25	14562588	0.644197	0.0619994	2.74E-25	intron_variant	MODIFIER	NA	ENSBTAG00000017759	Transcript	ENSBTAT00000046252	protein_coding	0.164495
25	14562874	0.643575	0.0619994	3.05E-25	splice_polypyrimidine_tract_variant&intron_variant	LOW	NA	ENSBTAG00000017759	Transcript	ENSBTAT00000046252	protein_coding	0.16452
25	14563061	0.643755	0.0621998	4.19E-25	intron_variant	MODIFIER	NA	ENSBTAG00000017759	Transcript	ENSBTAT00000046252	protein_coding	0.164231
25	14563475	0.643573	0.0619994	3.05E-25	intron_variant	MODIFIER	NA	ENSBTAG00000017759	Transcript	ENSBTAT00000046252	protein_coding	0.16452
25	14563496	0.643573	0.0619994	3.05E-25	intron_variant	MODIFIER	NA	ENSBTAG00000017759	Transcript	ENSBTAT00000046252	protein_coding	0.16452
25	14563513	0.643575	0.0619994	3.05E-25	intron_variant	MODIFIER	NA	ENSBTAG00000017759	Transcript	ENSBTAT00000046252	protein_coding	0.164512
25	14563525	0.643575	0.0619994	3.05E-25	intron_variant	MODIFIER	NA	ENSBTAG00000017759	Transcript	ENSBTAT00000046252	protein_coding	0.164512
25	14563557	0.643575	0.0619994	3.05E-25	intron_variant	MODIFIER	NA	ENSBTAG00000017759	Transcript	ENSBTAT00000046252	protein_coding	0.164512
25	14563580	0.643577	0.0619994	3.05E-25	intron_variant	MODIFIER	NA	ENSBTAG00000017759	Transcript	ENSBTAT00000046252	protein_coding	0.164504
25	14564003	0.643575	0.0619994	3.05E-25	intron_variant	MODIFIER	NA	ENSBTAG00000017759	Transcript	ENSBTAT00000046252	protein_coding	0.16452
25	14564039	0.637304	0.0617271	5.46E-25	intron_variant	MODIFIER	NA	ENSBTAG00000017759	Transcript	ENSBTAT00000046252	protein_coding	0.165288
25	14564098	0.642572	0.0620016	3.62E-25	intron_variant	MODIFIER	NA	ENSBTAG00000017759	Transcript	ENSBTAT00000046252	protein_coding	0.164504
25	14564134	0.643573	0.0619994	3.05E-25	intron_variant	MODIFIER	NA	ENSBTAG00000017759	Transcript	ENSBTAT00000046252	protein_coding	0.16452
25	14564262	0.643575	0.0619994	3.05E-25	intron_variant	MODIFIER	NA	ENSBTAG00000017759	Transcript	ENSBTAT00000046252	protein_coding	0.16452
25	14564279	0.643575	0.0619994	3.05E-25	intron_variant	MODIFIER	NA	ENSBTAG00000017759	Transcript	ENSBTAT00000046252	protein_coding	0.16452
25	14564372	0.637304	0.0617271	5.46E-25	intron_variant	MODIFIER	NA	ENSBTAG00000017759	Transcript	ENSBTAT00000046252	protein_coding	0.165288
25	14564416	0.643575	0.0619994	3.05E-25	intron_variant	MODIFIER	NA	ENSBTAG00000017759	Transcript	ENSBTAT00000046252	protein_coding	0.16452
25	14564468	0.643575	0.0619994	3.05E-25	intron_variant	MODIFIER	NA	ENSBTAG00000017759	Transcript	ENSBTAT00000046252	protein_coding	0.16452
25	14564480	0.643575	0.0619994	3.05E-25	splice_polypyrimidine_tract_variant&intron_variant	LOW	NA	ENSBTAG00000017759	Transcript	ENSBTAT00000046252	protein_coding	0.16452
25	14565133	0.643575	0.0619994	3.05E-25	intron_variant	MODIFIER	NA	ENSBTAG00000017759	Transcript	ENSBTAT00000046252	protein_coding	0.16452
25	14565341	0.643575	0.0619994	3.05E-25	intron_variant	MODIFIER	NA	ENSBTAG00000017759	Transcript	ENSBTAT00000046252	protein_coding	0.16452
25	14565570	0.643575	0.0619994	3.05E-25	intron_variant	MODIFIER	NA	ENSBTAG00000017759	Transcript	ENSBTAT00000046252	protein_coding	0.16452
25	14565770	0.637304	0.0617271	5.46E-25	intron_variant	MODIFIER	NA	ENSBTAG00000017759	Transcript	ENSBTAT00000046252	protein_coding	0.165288
25	14565888	0.643575	0.0619994	3.05E-25	intron_variant	MODIFIER	NA	ENSBTAG00000017759	Transcript	ENSBTAT00000046252	protein_coding	0.16452
25	14566185	0.643573	0.0619994	3.05E-25	intron_variant	MODIFIER	NA	ENSBTAG00000017759	Transcript	ENSBTAT00000046252	protein_coding	0.16452
25	14566375	0.643573	0.0619994	3.05E-25	intron_variant	MODIFIER	NA	ENSBTAG00000017759	Transcript	ENSBTAT00000046252	protein_coding	0.16452
25	14566420	0.643573	0.0619994	3.05E-25	intron_variant	MODIFIER	NA	ENSBTAG00000017759	Transcript	ENSBTAT00000046252	protein_coding	0.16452
25	14566461	0.643572	0.0619994	3.05E-25	intron_variant	MODIFIER	NA	ENSBTAG00000017759	Transcript	ENSBTAT00000046252	protein_coding	0.164528
25	14566495	0.643573	0.0619994	3.05E-25	intron_variant	MODIFIER	NA	ENSBTAG00000017759	Transcript	ENSBTAT00000046252	protein_coding	0.16452
25	14566641	0.643575	0.0619994	3.05E-25	intron_variant	MODIFIER	NA	ENSBTAG00000017759	Transcript	ENSBTAT00000046252	protein_coding	0.16452
25	14566712	0.643575	0.0619994	3.05E-25	intron_variant	MODIFIER	NA	ENSBTAG00000017759	Transcript	ENSBTAT00000046252	protein_coding	0.16452
25	14567655	0.643575	0.0619994	3.05E-25	intron_variant	MODIFIER	NA	ENSBTAG00000017759	Transcript	ENSBTAT00000046252	protein_coding	0.16452
25	14567858	0.43861	0.0553724	2.35E-15	missense_variant	MODERATE	NA	ENSBTAG00000017759	Transcript	ENSBTAT00000046252	protein_coding	0.190179
25	14570156	0.643575	0.0619994	3.05E-25	intron_variant	MODIFIER	NA	ENSBTAG00000017759	Transcript	ENSBTAT00000046252	protein_coding	0.16452
25	14575173	0.36378	0.0484379	5.90E-14	intron_variant	MODIFIER	NA	ENSBTAG00000017759	Transcript	ENSBTAT00000046252	protein_coding	0.222649
25	14575443	0.36378	0.0484379	5.90E-14	intron_variant	MODIFIER	NA	ENSBTAG00000017759	Transcript	ENSBTAT00000046252	protein_coding	0.222649
25	14575704	0.363778	0.0484379	5.90E-14	intron_variant	MODIFIER	NA	ENSBTAG00000017759	Transcript	ENSBTAT00000046252	protein_coding	0.222649
25	14575802	0.363778	0.0484379	5.90E-14	intron_variant	MODIFIER	NA	ENSBTAG00000017759	Transcript	ENSBTAT00000046252	protein_coding	0.222649
25	14575892	0.36378	0.0484379	5.90E-14	intron_variant	MODIFIER	NA	ENSBTAG00000017759	Transcript	ENSBTAT00000046252	protein_coding	0.222649
25	14575920	0.363781	0.0484379	5.90E-14	intron_variant	MODIFIER	NA	ENSBTAG00000017759	Transcript	ENSBTAT00000046252	protein_coding	0.222649
25	14575976	0.363781	0.0484379	5.90E-14	intron_variant	MODIFIER	NA	ENSBTAG00000017759	Transcript	ENSBTAT00000046252	protein_coding	0.222649
25	14576024	0.36378	0.0484379	5.90E-14	intron_variant	MODIFIER	NA	ENSBTAG00000017759	Transcript	ENSBTAT00000046252	protein_coding	0.222649
25	14576054	0.363781	0.0484379	5.90E-14	intron_variant	MODIFIER	NA	ENSBTAG00000017759	Transcript	ENSBTAT00000046252	protein_coding	0.222649
25	14576123	0.363782	0.0484379	5.90E-14	intron_variant	MODIFIER	NA	ENSBTAG00000017759	Transcript	ENSBTAT00000046252	protein_coding	0.222649
25	14576232	0.363782	0.0484379	5.90E-14	intron_variant	MODIFIER	NA	ENSBTAG00000017759	Transcript	ENSBTAT00000046252	protein_coding	0.222649
25	14576245	0.363782	0.0484379	5.90E-14	intron_variant	MODIFIER	NA	ENSBTAG00000017759	Transcript	ENSBTAT00000046252	protein_coding	0.222649
25	14576249	0.363782	0.0484379	5.90E-14	intron_variant	MODIFIER	NA	ENSBTAG00000017759	Transcript	ENSBTAT00000046252	protein_coding	0.222649
25	14576349	0.642588	0.0620029	3.62E-25	intron_variant	MODIFIER	NA	ENSBTAG00000017759	Transcript	ENSBTAT00000046252	protein_coding	0.164504
25	14576593	0.36378	0.0484379	5.90E-14	intron_variant	MODIFIER	NA	ENSBTAG00000017759	Transcript	ENSBTAT00000046252	protein_coding	0.222649
25	14576619	0.642126	0.0618936	3.23E-25	intron_variant	MODIFIER	NA	ENSBTAG00000017759	Transcript	ENSBTAT00000046252	protein_coding	0.164867
25	14576651	0.363783	0.0484379	5.90E-14	intron_variant	MODIFIER	NA	ENSBTAG00000017759	Transcript	ENSBTAT00000046252	protein_coding	0.222649
25	14576810	0.363778	0.0484379	5.90E-14	intron_variant	MODIFIER	NA	ENSBTAG00000017759	Transcript	ENSBTAT00000046252	protein_coding	0.222649
25	14577071	0.363778	0.0484379	5.90E-14	intron_variant	MODIFIER	NA	ENSBTAG00000017759	Transcript	ENSBTAT00000046252	protein_coding	0.222649
25	14577105	0.363778	0.0484379	5.90E-14	intron_variant	MODIFIER	NA	ENSBTAG00000017759	Transcript	ENSBTAT00000046252	protein_coding	0.222649
25	14577251	0.363781	0.0484379	5.90E-14	intron_variant	MODIFIER	NA	ENSBTAG00000017759	Transcript	ENSBTAT00000046252	protein_coding	0.222649
25	14577347	0.642591	0.0620029	3.62E-25	intron_variant	MODIFIER	NA	ENSBTAG00000017759	Transcript	ENSBTAT00000046252	protein_coding	0.164504
25	14577378	0.363781	0.0484379	5.90E-14	intron_variant	MODIFIER	NA	ENSBTAG00000017759	Transcript	ENSBTAT00000046252	protein_coding	0.222649
25	14577408	0.363786	0.0484379	5.90E-14	intron_variant	MODIFIER	NA	ENSBTAG00000017759	Transcript	ENSBTAT00000046252	protein_coding	0.222607
25	14577409	0.363786	0.0484379	5.90E-14	intron_variant	MODIFIER	NA	ENSBTAG00000017759	Transcript	ENSBTAT00000046252	protein_coding	0.222607
25	14577425	0.363786	0.0484379	5.90E-14	intron_variant	MODIFIER	NA	ENSBTAG00000017759	Transcript	ENSBTAT00000046252	protein_coding	0.222607
25	14577449	0.363786	0.0484379	5.90E-14	intron_variant	MODIFIER	NA	ENSBTAG00000017759	Transcript	ENSBTAT00000046252	protein_coding	0.222607
25	14577479	0.36379	0.048438	5.89E-14	intron_variant	MODIFIER	NA	ENSBTAG00000017759	Transcript	ENSBTAT00000046252	protein_coding	0.222607
25	14577635	0.355782	0.0482219	1.61E-13	intron_variant	MODIFIER	NA	ENSBTAG00000017759	Transcript	ENSBTAT00000046252	protein_coding	0.223945
25	14577687	0.363782	0.0484379	5.90E-14	intron_variant	MODIFIER	NA	ENSBTAG00000017759	Transcript	ENSBTAT00000046252	protein_coding	0.222649
25	14577885	0.36378	0.0484379	5.90E-14	intron_variant	MODIFIER	NA	ENSBTAG00000017759	Transcript	ENSBTAT00000046252	protein_coding	0.222649
25	14578001	0.36378	0.0484379	5.90E-14	intron_variant	MODIFIER	NA	ENSBTAG00000017759	Transcript	ENSBTAT00000046252	protein_coding	0.222649
25	14578089	0.363777	0.0484379	5.90E-14	synonymous_variant	LOW	NA	ENSBTAG00000017759	Transcript	ENSBTAT00000046252	protein_coding	0.222649
25	14578221	0.642591	0.0620029	3.62E-25	intron_variant	MODIFIER	NA	ENSBTAG00000017759	Transcript	ENSBTAT00000046252	protein_coding	0.164504
25	14578365	0.363777	0.0484379	5.90E-14	synonymous_variant	LOW	NA	ENSBTAG00000017759	Transcript	ENSBTAT00000046252	protein_coding	0.222649
25	14578449	0.36378	0.0484379	5.90E-14	synonymous_variant	LOW	NA	ENSBTAG00000017759	Transcript	ENSBTAT00000046252	protein_coding	0.222649
25	14578478	0.363777	0.0484379	5.90E-14	intron_variant	MODIFIER	NA	ENSBTAG00000017759	Transcript	ENSBTAT00000046252	protein_coding	0.222649
25	14578481	0.363777	0.0484379	5.90E-14	intron_variant	MODIFIER	NA	ENSBTAG00000017759	Transcript	ENSBTAT00000046252	protein_coding	0.222649
25	14578638	0.363778	0.0484379	5.90E-14	intron_variant	MODIFIER	NA	ENSBTAG00000017759	Transcript	ENSBTAT00000046252	protein_coding	0.222649
25	14579090	0.363781	0.0484379	5.90E-14	intron_variant	MODIFIER	NA	ENSBTAG00000017759	Transcript	ENSBTAT00000046252	protein_coding	0.222649
25	14579092	0.363781	0.0484379	5.90E-14	intron_variant	MODIFIER	NA	ENSBTAG00000017759	Transcript	ENSBTAT00000046252	protein_coding	0.222649
25	14579135	0.36378	0.0484379	5.90E-14	intron_variant	MODIFIER	NA	ENSBTAG00000017759	Transcript	ENSBTAT00000046252	protein_coding	0.222649
25	14579364	0.363781	0.0484379	5.90E-14	intron_variant	MODIFIER	NA	ENSBTAG00000017759	Transcript	ENSBTAT00000046252	protein_coding	0.222649
25	14579419	0.363781	0.0484379	5.90E-14	intron_variant	MODIFIER	NA	ENSBTAG00000017759	Transcript	ENSBTAT00000046252	protein_coding	0.222649
25	14579435	0.36378	0.0484379	5.90E-14	intron_variant	MODIFIER	NA	ENSBTAG00000017759	Transcript	ENSBTAT00000046252	protein_coding	0.222649
25	14579458	0.36378	0.0484379	5.90E-14	intron_variant	MODIFIER	NA	ENSBTAG00000017759	Transcript	ENSBTAT00000046252	protein_coding	0.222649
25	14579843	0.363777	0.0484379	5.90E-14	intron_variant	MODIFIER	NA	ENSBTAG00000017759	Transcript	ENSBTAT00000046252	protein_coding	0.222649
25	14579940	0.642591	0.0620029	3.62E-25	intron_variant	MODIFIER	NA	ENSBTAG00000017759	Transcript	ENSBTAT00000046252	protein_coding	0.164504
25	14579971	0.363787	0.0484379	5.90E-14	intron_variant	MODIFIER	NA	ENSBTAG00000017759	Transcript	ENSBTAT00000046252	protein_coding	0.222607
25	14580046	0.363787	0.0484379	5.90E-14	intron_variant	MODIFIER	NA	ENSBTAG00000017759	Transcript	ENSBTAT00000046252	protein_coding	0.222607
25	14580237	0.363785	0.0484379	5.90E-14	intron_variant	MODIFIER	NA	ENSBTAG00000017759	Transcript	ENSBTAT00000046252	protein_coding	0.222649
25	14580273	0.363785	0.0484379	5.90E-14	intron_variant	MODIFIER	NA	ENSBTAG00000017759	Transcript	ENSBTAT00000046252	protein_coding	0.222649
25	14580357	0.36373	0.0484362	5.94E-14	intron_variant	MODIFIER	NA	ENSBTAG00000017759	Transcript	ENSBTAT00000046252	protein_coding	0.222649
25	14580696	0.363778	0.0484379	5.90E-14	intron_variant	MODIFIER	NA	ENSBTAG00000017759	Transcript	ENSBTAT00000046252	protein_coding	0.777351
25	14580762	0.363656	0.0484395	6.03E-14	intron_variant	MODIFIER	NA	ENSBTAG00000017759	Transcript	ENSBTAT00000046252	protein_coding	0.777359
25	14580788	0.363656	0.0484395	6.03E-14	intron_variant	MODIFIER	NA	ENSBTAG00000017759	Transcript	ENSBTAT00000046252	protein_coding	0.777359
25	14581270	0.363778	0.0484379	5.90E-14	intron_variant	MODIFIER	NA	ENSBTAG00000017759	Transcript	ENSBTAT00000046252	protein_coding	0.777351
25	14581386	0.363776	0.0484378	5.91E-14	intron_variant	MODIFIER	NA	ENSBTAG00000017759	Transcript	ENSBTAT00000046252	protein_coding	0.777343
25	14581577	0.642588	0.0620029	3.62E-25	intron_variant	MODIFIER	NA	ENSBTAG00000017759	Transcript	ENSBTAT00000046252	protein_coding	0.164504
25	14581807	0.362933	0.0484373	6.74E-14	intron_variant	MODIFIER	NA	ENSBTAG00000017759	Transcript	ENSBTAT00000046252	protein_coding	0.777359
25	14581972	0.364524	0.0484316	5.21E-14	intron_variant	MODIFIER	NA	ENSBTAG00000017759	Transcript	ENSBTAT00000046252	protein_coding	0.777203
25	14582055	0.642588	0.0620029	3.62E-25	intron_variant	MODIFIER	NA	ENSBTAG00000017759	Transcript	ENSBTAT00000046252	protein_coding	0.164504
25	14582103	0.642588	0.0620029	3.62E-25	intron_variant	MODIFIER	NA	ENSBTAG00000017759	Transcript	ENSBTAT00000046252	protein_coding	0.164504
25	14582355	0.363776	0.0484378	5.91E-14	intron_variant	MODIFIER	NA	ENSBTAG00000017759	Transcript	ENSBTAT00000046252	protein_coding	0.777351
25	14582376	0.642584	0.0620029	3.62E-25	intron_variant	MODIFIER	NA	ENSBTAG00000017759	Transcript	ENSBTAT00000046252	protein_coding	0.164504
25	14582402	0.642584	0.0620029	3.62E-25	intron_variant	MODIFIER	NA	ENSBTAG00000017759	Transcript	ENSBTAT00000046252	protein_coding	0.164504
25	14582670	0.363777	0.0484378	5.90E-14	intron_variant	MODIFIER	NA	ENSBTAG00000017759	Transcript	ENSBTAT00000046252	protein_coding	0.777351
25	14582821	0.363777	0.0484378	5.90E-14	intron_variant	MODIFIER	NA	ENSBTAG00000017759	Transcript	ENSBTAT00000046252	protein_coding	0.777351
25	14583073	0.363777	0.0484378	5.90E-14	synonymous_variant	LOW	NA	ENSBTAG00000017759	Transcript	ENSBTAT00000046252	protein_coding	0.777351
25	14583190	0.363776	0.0484378	5.91E-14	synonymous_variant	LOW	NA	ENSBTAG00000017759	Transcript	ENSBTAT00000046252	protein_coding	0.777351
25	14583327	0.363777	0.0484378	5.90E-14	intron_variant	MODIFIER	NA	ENSBTAG00000017759	Transcript	ENSBTAT00000046252	protein_coding	0.777343
25	14583409	0.363776	0.0484378	5.91E-14	intron_variant	MODIFIER	NA	ENSBTAG00000017759	Transcript	ENSBTAT00000046252	protein_coding	0.777343
25	14583434	0.363776	0.0484378	5.91E-14	intron_variant	MODIFIER	NA	ENSBTAG00000017759	Transcript	ENSBTAT00000046252	protein_coding	0.777343
25	14583461	0.642588	0.0620029	3.62E-25	intron_variant	MODIFIER	NA	ENSBTAG00000017759	Transcript	ENSBTAT00000046252	protein_coding	0.164504
25	14583610	0.363776	0.0484378	5.91E-14	intron_variant	MODIFIER	NA	ENSBTAG00000017759	Transcript	ENSBTAT00000046252	protein_coding	0.777351
25	14583624	0.363776	0.0484378	5.91E-14	intron_variant	MODIFIER	NA	ENSBTAG00000017759	Transcript	ENSBTAT00000046252	protein_coding	0.777351
25	14583813	0.642588	0.0620029	3.62E-25	intron_variant	MODIFIER	NA	ENSBTAG00000017759	Transcript	ENSBTAT00000046252	protein_coding	0.164504
25	14583829	0.363777	0.0484378	5.90E-14	intron_variant	MODIFIER	NA	ENSBTAG00000017759	Transcript	ENSBTAT00000046252	protein_coding	0.777351
25	14583923	0.363776	0.0484378	5.91E-14	intron_variant	MODIFIER	NA	ENSBTAG00000017759	Transcript	ENSBTAT00000046252	protein_coding	0.777343
25	14583926	0.363776	0.0484378	5.91E-14	intron_variant	MODIFIER	NA	ENSBTAG00000017759	Transcript	ENSBTAT00000046252	protein_coding	0.777343
25	14584206	0.64259	0.0620029	3.62E-25	intron_variant	MODIFIER	NA	ENSBTAG00000017759	Transcript	ENSBTAT00000046252	protein_coding	0.164495
25	14584246	0.363778	0.0484379	5.90E-14	intron_variant	MODIFIER	NA	ENSBTAG00000017759	Transcript	ENSBTAT00000046252	protein_coding	0.777351
25	14584257	0.64259	0.0620029	3.62E-25	intron_variant	MODIFIER	NA	ENSBTAG00000017759	Transcript	ENSBTAT00000046252	protein_coding	0.164495
25	14584362	0.363778	0.0484379	5.90E-14	intron_variant	MODIFIER	NA	ENSBTAG00000017759	Transcript	ENSBTAT00000046252	protein_coding	0.777351
25	14584731	0.363777	0.0484378	5.90E-14	intron_variant	MODIFIER	NA	ENSBTAG00000017759	Transcript	ENSBTAT00000046252	protein_coding	0.777351
25	14585001	0.64366	0.061978	2.89E-25	intron_variant	MODIFIER	NA	ENSBTAG00000017759	Transcript	ENSBTAT00000046252	protein_coding	0.164512
25	14585654	0.363776	0.0484378	5.91E-14	intron_variant	MODIFIER	NA	ENSBTAG00000017759	Transcript	ENSBTAT00000046252	protein_coding	0.777351
25	14585734	0.363776	0.0484378	5.91E-14	intron_variant	MODIFIER	NA	ENSBTAG00000017759	Transcript	ENSBTAT00000046252	protein_coding	0.777351
25	14585903	0.363776	0.0484378	5.91E-14	intron_variant	MODIFIER	NA	ENSBTAG00000017759	Transcript	ENSBTAT00000046252	protein_coding	0.777351
25	14585919	0.363776	0.0484378	5.91E-14	intron_variant	MODIFIER	NA	ENSBTAG00000017759	Transcript	ENSBTAT00000046252	protein_coding	0.777351
25	14586181	0.363777	0.0484378	5.90E-14	intron_variant	MODIFIER	NA	ENSBTAG00000017759	Transcript	ENSBTAT00000046252	protein_coding	0.777351
25	14586343	0.363778	0.0484379	5.90E-14	synonymous_variant	LOW	NA	ENSBTAG00000017759	Transcript	ENSBTAT00000046252	protein_coding	0.777351
25	14586416	0.363777	0.0484378	5.90E-14	intron_variant	MODIFIER	NA	ENSBTAG00000017759	Transcript	ENSBTAT00000046252	protein_coding	0.777351
25	14586560	0.363777	0.0484378	5.90E-14	intron_variant	MODIFIER	NA	ENSBTAG00000017759	Transcript	ENSBTAT00000046252	protein_coding	0.777351
25	14586594	0.363777	0.0484378	5.90E-14	intron_variant	MODIFIER	NA	ENSBTAG00000017759	Transcript	ENSBTAT00000046252	protein_coding	0.777351
25	14586660	0.363777	0.0484378	5.90E-14	intron_variant	MODIFIER	NA	ENSBTAG00000017759	Transcript	ENSBTAT00000046252	protein_coding	0.777351
25	14586952	0.363776	0.0484378	5.91E-14	intron_variant	MODIFIER	NA	ENSBTAG00000017759	Transcript	ENSBTAT00000046252	protein_coding	0.777351
25	14587057	0.363752	0.0484358	5.91E-14	intron_variant	MODIFIER	NA	ENSBTAG00000017759	Transcript	ENSBTAT00000046252	protein_coding	0.777302
25	14587137	0.363776	0.0484378	5.91E-14	intron_variant	MODIFIER	NA	ENSBTAG00000017759	Transcript	ENSBTAT00000046252	protein_coding	0.777351
25	14587162	0.363775	0.0484378	5.91E-14	intron_variant	MODIFIER	NA	ENSBTAG00000017759	Transcript	ENSBTAT00000046252	protein_coding	0.777351
25	14587175	0.363773	0.0484378	5.91E-14	intron_variant	MODIFIER	NA	ENSBTAG00000017759	Transcript	ENSBTAT00000046252	protein_coding	0.777351
25	14587465	0.363776	0.0484378	5.91E-14	intron_variant	MODIFIER	NA	ENSBTAG00000017759	Transcript	ENSBTAT00000046252	protein_coding	0.777343
25	14587534	0.363778	0.0484379	5.90E-14	intron_variant	MODIFIER	NA	ENSBTAG00000017759	Transcript	ENSBTAT00000046252	protein_coding	0.777351
25	14587661	0.363778	0.0484379	5.90E-14	synonymous_variant	LOW	NA	ENSBTAG00000017759	Transcript	ENSBTAT00000046252	protein_coding	0.777351
25	14587742	0.363777	0.0484378	5.90E-14	splice_donor_region_variant&intron_variant	LOW	NA	ENSBTAG00000017759	Transcript	ENSBTAT00000046252	protein_coding	0.777351
25	14587883	0.643664	0.061978	2.89E-25	intron_variant	MODIFIER	NA	ENSBTAG00000017759	Transcript	ENSBTAT00000046252	protein_coding	0.164512
25	14587926	0.363778	0.0484379	5.90E-14	intron_variant	MODIFIER	NA	ENSBTAG00000017759	Transcript	ENSBTAT00000046252	protein_coding	0.777351
25	14587949	0.643662	0.061978	2.89E-25	intron_variant	MODIFIER	NA	ENSBTAG00000017759	Transcript	ENSBTAT00000046252	protein_coding	0.16452
25	14587951	0.36378	0.0484379	5.90E-14	intron_variant	MODIFIER	NA	ENSBTAG00000017759	Transcript	ENSBTAT00000046252	protein_coding	0.777351
25	14588164	0.363778	0.0484379	5.90E-14	intron_variant	MODIFIER	NA	ENSBTAG00000017759	Transcript	ENSBTAT00000046252	protein_coding	0.777351
25	14588291	0.363778	0.0484379	5.90E-14	intron_variant	MODIFIER	NA	ENSBTAG00000017759	Transcript	ENSBTAT00000046252	protein_coding	0.777351
25	14588974	0.363193	0.0484307	6.42E-14	intron_variant	MODIFIER	NA	ENSBTAG00000017759	Transcript	ENSBTAT00000046252	protein_coding	0.777343
25	14589003	0.643664	0.061978	2.89E-25	intron_variant	MODIFIER	NA	ENSBTAG00000017759	Transcript	ENSBTAT00000046252	protein_coding	0.164512
25	14589142	0.363777	0.0484378	5.90E-14	intron_variant	MODIFIER	NA	ENSBTAG00000017759	Transcript	ENSBTAT00000046252	protein_coding	0.777351
25	14589149	0.363778	0.0484379	5.90E-14	intron_variant	MODIFIER	NA	ENSBTAG00000017759	Transcript	ENSBTAT00000046252	protein_coding	0.777351
25	14589425	0.363777	0.0484378	5.90E-14	intron_variant	MODIFIER	NA	ENSBTAG00000017759	Transcript	ENSBTAT00000046252	protein_coding	0.777351
25	14589503	0.363778	0.0484379	5.90E-14	intron_variant	MODIFIER	NA	ENSBTAG00000017759	Transcript	ENSBTAT00000046252	protein_coding	0.777351
25	14589512	0.363777	0.0484378	5.90E-14	intron_variant	MODIFIER	NA	ENSBTAG00000017759	Transcript	ENSBTAT00000046252	protein_coding	0.777351
25	14589569	0.363776	0.0484378	5.91E-14	intron_variant	MODIFIER	NA	ENSBTAG00000017759	Transcript	ENSBTAT00000046252	protein_coding	0.777351
25	14590058	0.643664	0.061978	2.89E-25	intron_variant	MODIFIER	NA	ENSBTAG00000017759	Transcript	ENSBTAT00000046252	protein_coding	0.164512
25	14590135	0.363778	0.0484379	5.90E-14	intron_variant	MODIFIER	NA	ENSBTAG00000017759	Transcript	ENSBTAT00000046252	protein_coding	0.777351
25	14590165	0.363777	0.0484378	5.90E-14	intron_variant	MODIFIER	NA	ENSBTAG00000017759	Transcript	ENSBTAT00000046252	protein_coding	0.777351
25	14590216	0.36378	0.0484379	5.90E-14	intron_variant	MODIFIER	NA	ENSBTAG00000017759	Transcript	ENSBTAT00000046252	protein_coding	0.222649
25	14590436	0.643664	0.061978	2.89E-25	intron_variant	MODIFIER	NA	ENSBTAG00000017759	Transcript	ENSBTAT00000046252	protein_coding	0.164512
25	14590464	0.363778	0.0484379	5.90E-14	intron_variant	MODIFIER	NA	ENSBTAG00000017759	Transcript	ENSBTAT00000046252	protein_coding	0.777351
25	14590646	0.363776	0.0484378	5.91E-14	intron_variant	MODIFIER	NA	ENSBTAG00000017759	Transcript	ENSBTAT00000046252	protein_coding	0.777359
25	14590990	0.363772	0.0484378	5.91E-14	intron_variant	MODIFIER	NA	ENSBTAG00000017759	Transcript	ENSBTAT00000046252	protein_coding	0.777351
25	14590999	0.363771	0.0484378	5.91E-14	intron_variant	MODIFIER	NA	ENSBTAG00000017759	Transcript	ENSBTAT00000046252	protein_coding	0.777351
25	14591003	0.363771	0.0484378	5.91E-14	intron_variant	MODIFIER	NA	ENSBTAG00000017759	Transcript	ENSBTAT00000046252	protein_coding	0.777351
25	14591167	0.643666	0.061978	2.89E-25	intron_variant	MODIFIER	NA	ENSBTAG00000017759	Transcript	ENSBTAT00000046252	protein_coding	0.164504
25	14591208	0.36378	0.0484379	5.90E-14	intron_variant	MODIFIER	NA	ENSBTAG00000017759	Transcript	ENSBTAT00000046252	protein_coding	0.777359
25	14591260	0.643668	0.061978	2.89E-25	intron_variant	MODIFIER	NA	ENSBTAG00000017759	Transcript	ENSBTAT00000046252	protein_coding	0.164504
25	14591463	0.643649	0.0619779	2.90E-25	intron_variant	MODIFIER	NA	ENSBTAG00000017759	Transcript	ENSBTAT00000046252	protein_coding	0.83548
25	14591723	0.643653	0.0619779	2.90E-25	intron_variant	MODIFIER	NA	ENSBTAG00000017759	Transcript	ENSBTAT00000046252	protein_coding	0.83548
25	14591728	0.643653	0.0619779	2.90E-25	intron_variant	MODIFIER	NA	ENSBTAG00000017759	Transcript	ENSBTAT00000046252	protein_coding	0.83548
25	14591771	0.643828	0.0619794	2.82E-25	intron_variant	MODIFIER	NA	ENSBTAG00000017759	Transcript	ENSBTAT00000046252	protein_coding	0.835488
25	14591844	0.638012	0.061939	7.00E-25	intron_variant	MODIFIER	NA	ENSBTAG00000017759	Transcript	ENSBTAT00000046252	protein_coding	0.83548
25	14591861	0.638012	0.061939	7.00E-25	intron_variant	MODIFIER	NA	ENSBTAG00000017759	Transcript	ENSBTAT00000046252	protein_coding	0.835472
25	14591875	0.638014	0.061939	7.00E-25	intron_variant	MODIFIER	NA	ENSBTAG00000017759	Transcript	ENSBTAT00000046252	protein_coding	0.83548
25	14591880	0.638014	0.061939	7.00E-25	intron_variant	MODIFIER	NA	ENSBTAG00000017759	Transcript	ENSBTAT00000046252	protein_coding	0.83548
25	14592121	0.64366	0.0619779	2.89E-25	intron_variant	MODIFIER	NA	ENSBTAG00000017759	Transcript	ENSBTAT00000046252	protein_coding	0.835496
25	14592143	0.643662	0.061978	2.89E-25	intron_variant	MODIFIER	NA	ENSBTAG00000017759	Transcript	ENSBTAT00000046252	protein_coding	0.835505
25	14592199	0.643659	0.0619779	2.89E-25	intron_variant	MODIFIER	NA	ENSBTAG00000017759	Transcript	ENSBTAT00000046252	protein_coding	0.835505
25	14592230	0.64366	0.0619779	2.89E-25	intron_variant	MODIFIER	NA	ENSBTAG00000017759	Transcript	ENSBTAT00000046252	protein_coding	0.835505
25	14592254	0.643659	0.0619779	2.89E-25	intron_variant	MODIFIER	NA	ENSBTAG00000017759	Transcript	ENSBTAT00000046252	protein_coding	0.835505
25	14592294	0.643659	0.0619779	2.89E-25	intron_variant	MODIFIER	NA	ENSBTAG00000017759	Transcript	ENSBTAT00000046252	protein_coding	0.835505
25	14592405	0.643666	0.061978	2.89E-25	intron_variant	MODIFIER	NA	ENSBTAG00000017759	Transcript	ENSBTAT00000046252	protein_coding	0.164504
25	14592609	0.643666	0.061978	2.89E-25	intron_variant	MODIFIER	NA	ENSBTAG00000017759	Transcript	ENSBTAT00000046252	protein_coding	0.164504
25	14592771	0.64366	0.0619779	2.89E-25	synonymous_variant	LOW	NA	ENSBTAG00000017759	Transcript	ENSBTAT00000046252	protein_coding	0.835496
25	14592828	0.643658	0.0619779	2.89E-25	intron_variant	MODIFIER	NA	ENSBTAG00000017759	Transcript	ENSBTAT00000046252	protein_coding	0.164528
25	14592836	0.643648	0.0619779	2.90E-25	intron_variant	MODIFIER	NA	ENSBTAG00000017759	Transcript	ENSBTAT00000046252	protein_coding	0.835472
25	14592847	0.643655	0.0619779	2.89E-25	intron_variant	MODIFIER	NA	ENSBTAG00000017759	Transcript	ENSBTAT00000046252	protein_coding	0.16452
25	14592855	0.643651	0.0619779	2.90E-25	intron_variant	MODIFIER	NA	ENSBTAG00000017759	Transcript	ENSBTAT00000046252	protein_coding	0.83548
25	14592890	0.643666	0.061978	2.89E-25	intron_variant	MODIFIER	NA	ENSBTAG00000017759	Transcript	ENSBTAT00000046252	protein_coding	0.164504
25	14593081	0.643666	0.061978	2.89E-25	intron_variant	MODIFIER	NA	ENSBTAG00000017759	Transcript	ENSBTAT00000046252	protein_coding	0.164504
25	14593320	0.643666	0.061978	2.89E-25	intron_variant	MODIFIER	NA	ENSBTAG00000017759	Transcript	ENSBTAT00000046252	protein_coding	0.164504
25	14593558	0.643666	0.061978	2.89E-25	intron_variant	MODIFIER	NA	ENSBTAG00000017759	Transcript	ENSBTAT00000046252	protein_coding	0.164504
25	14593786	0.643666	0.061978	2.89E-25	intron_variant	MODIFIER	NA	ENSBTAG00000017759	Transcript	ENSBTAT00000046252	protein_coding	0.164504
25	14594344	0.643666	0.061978	2.89E-25	intron_variant	MODIFIER	NA	ENSBTAG00000017759	Transcript	ENSBTAT00000046252	protein_coding	0.164504
25	14594347	0.643666	0.061978	2.89E-25	intron_variant	MODIFIER	NA	ENSBTAG00000017759	Transcript	ENSBTAT00000046252	protein_coding	0.164504
25	14594358	0.363061	0.0484362	6.60E-14	intron_variant	MODIFIER	NA	ENSBTAG00000017759	Transcript	ENSBTAT00000046252	protein_coding	0.777368
25	14594445	0.643666	0.061978	2.89E-25	intron_variant	MODIFIER	NA	ENSBTAG00000017759	Transcript	ENSBTAT00000046252	protein_coding	0.164504
25	14594556	0.643666	0.061978	2.89E-25	intron_variant	MODIFIER	NA	ENSBTAG00000017759	Transcript	ENSBTAT00000046252	protein_coding	0.164504
25	14595051	0.363793	0.048438	5.89E-14	intron_variant	MODIFIER	NA	ENSBTAG00000017759	Transcript	ENSBTAT00000046252	protein_coding	0.777376
25	14595108	0.363793	0.048438	5.89E-14	intron_variant	MODIFIER	NA	ENSBTAG00000017759	Transcript	ENSBTAT00000046252	protein_coding	0.222624
25	14595333	0.643681	0.061978	2.88E-25	intron_variant	MODIFIER	NA	ENSBTAG00000017759	Transcript	ENSBTAT00000046252	protein_coding	0.164504
25	14596222	0.363793	0.048438	5.89E-14	intron_variant	MODIFIER	NA	ENSBTAG00000017759	Transcript	ENSBTAT00000046252	protein_coding	0.222624
25	14596294	0.363793	0.048438	5.89E-14	intron_variant	MODIFIER	NA	ENSBTAG00000017759	Transcript	ENSBTAT00000046252	protein_coding	0.222624
25	14596479	0.363793	0.048438	5.89E-14	intron_variant	MODIFIER	NA	ENSBTAG00000017759	Transcript	ENSBTAT00000046252	protein_coding	0.222624
25	14596486	0.643681	0.061978	2.88E-25	intron_variant	MODIFIER	NA	ENSBTAG00000017759	Transcript	ENSBTAT00000046252	protein_coding	0.164504
25	14596742	0.360592	0.0484074	9.40E-14	intron_variant	MODIFIER	NA	ENSBTAG00000017759	Transcript	ENSBTAT00000046252	protein_coding	0.222731
25	14597123	0.363793	0.048438	5.89E-14	intron_variant	MODIFIER	NA	ENSBTAG00000017759	Transcript	ENSBTAT00000046252	protein_coding	0.777376
25	14597322	0.363793	0.048438	5.89E-14	intron_variant	MODIFIER	NA	ENSBTAG00000017759	Transcript	ENSBTAT00000046252	protein_coding	0.777376
25	14597536	0.363863	0.0484381	5.83E-14	splice_region_variant&intron_variant	LOW	NA	ENSBTAG00000017759	Transcript	ENSBTAT00000046252	protein_coding	0.222632
25	14597723	0.643681	0.061978	2.88E-25	intron_variant	MODIFIER	NA	ENSBTAG00000017759	Transcript	ENSBTAT00000046252	protein_coding	0.164504
25	14597915	0.363793	0.048438	5.89E-14	intron_variant	MODIFIER	NA	ENSBTAG00000017759	Transcript	ENSBTAT00000046252	protein_coding	0.777376
25	14598043	0.363793	0.048438	5.89E-14	intron_variant	MODIFIER	NA	ENSBTAG00000017759	Transcript	ENSBTAT00000046252	protein_coding	0.777376
25	14598102	0.363793	0.048438	5.89E-14	intron_variant	MODIFIER	NA	ENSBTAG00000017759	Transcript	ENSBTAT00000046252	protein_coding	0.777376
25	14598446	0.360821	0.0484277	9.28E-14	intron_variant	MODIFIER	NA	ENSBTAG00000017759	Transcript	ENSBTAT00000046252	protein_coding	0.777359
25	14598528	0.363793	0.048438	5.89E-14	intron_variant	MODIFIER	NA	ENSBTAG00000017759	Transcript	ENSBTAT00000046252	protein_coding	0.777376
25	14598533	0.363793	0.048438	5.89E-14	intron_variant	MODIFIER	NA	ENSBTAG00000017759	Transcript	ENSBTAT00000046252	protein_coding	0.222624
25	14598658	0.363793	0.048438	5.89E-14	intron_variant	MODIFIER	NA	ENSBTAG00000017759	Transcript	ENSBTAT00000046252	protein_coding	0.777376
25	14598916	0.363793	0.048438	5.89E-14	intron_variant	MODIFIER	NA	ENSBTAG00000017759	Transcript	ENSBTAT00000046252	protein_coding	0.777376
25	14598958	0.643681	0.061978	2.88E-25	intron_variant	MODIFIER	NA	ENSBTAG00000017759	Transcript	ENSBTAT00000046252	protein_coding	0.164504
25	14599221	0.643686	0.061978	2.88E-25	intron_variant	MODIFIER	NA	ENSBTAG00000017759	Transcript	ENSBTAT00000046252	protein_coding	0.164495
25	14599222	0.363798	0.048438	5.89E-14	intron_variant	MODIFIER	NA	ENSBTAG00000017759	Transcript	ENSBTAT00000046252	protein_coding	0.222624
25	14599256	0.363795	0.048438	5.89E-14	intron_variant	MODIFIER	NA	ENSBTAG00000017759	Transcript	ENSBTAT00000046252	protein_coding	0.222624
25	14599257	0.363792	0.048438	5.89E-14	intron_variant	MODIFIER	NA	ENSBTAG00000017759	Transcript	ENSBTAT00000046252	protein_coding	0.222624
25	14599332	0.363792	0.048438	5.89E-14	intron_variant	MODIFIER	NA	ENSBTAG00000017759	Transcript	ENSBTAT00000046252	protein_coding	0.222624
25	14599387	0.363792	0.048438	5.89E-14	intron_variant	MODIFIER	NA	ENSBTAG00000017759	Transcript	ENSBTAT00000046252	protein_coding	0.222624
25	14599522	0.363792	0.048438	5.89E-14	intron_variant	MODIFIER	NA	ENSBTAG00000017759	Transcript	ENSBTAT00000046252	protein_coding	0.777376
25	14599568	0.363791	0.048438	5.89E-14	intron_variant	MODIFIER	NA	ENSBTAG00000017759	Transcript	ENSBTAT00000046252	protein_coding	0.777376
25	14599866	0.363802	0.0484381	5.88E-14	intron_variant	MODIFIER	NA	ENSBTAG00000017759	Transcript	ENSBTAT00000046252	protein_coding	0.777376
25	14599971	0.643681	0.061978	2.88E-25	intron_variant	MODIFIER	NA	ENSBTAG00000017759	Transcript	ENSBTAT00000046252	protein_coding	0.164504
25	14600209	0.363792	0.048438	5.89E-14	splice_donor_region_variant&intron_variant	LOW	NA	ENSBTAG00000017759	Transcript	ENSBTAT00000046252	protein_coding	0.777376
25	14600272	0.363793	0.048438	5.89E-14	intron_variant	MODIFIER	NA	ENSBTAG00000017759	Transcript	ENSBTAT00000046252	protein_coding	0.777376
25	14600478	0.363793	0.048438	5.89E-14	intron_variant	MODIFIER	NA	ENSBTAG00000017759	Transcript	ENSBTAT00000046252	protein_coding	0.777376
25	14600771	0.643674	0.061978	2.89E-25	intron_variant	MODIFIER	NA	ENSBTAG00000017759	Transcript	ENSBTAT00000046252	protein_coding	0.835496
25	14600868	0.363793	0.048438	5.89E-14	intron_variant	MODIFIER	NA	ENSBTAG00000017759	Transcript	ENSBTAT00000046252	protein_coding	0.777376
25	14601089	0.643681	0.061978	2.88E-25	intron_variant	MODIFIER	NA	ENSBTAG00000017759	Transcript	ENSBTAT00000046252	protein_coding	0.164504
25	14601385	0.363793	0.048438	5.89E-14	intron_variant	MODIFIER	NA	ENSBTAG00000017759	Transcript	ENSBTAT00000046252	protein_coding	0.222624
25	14601410	0.363793	0.048438	5.89E-14	intron_variant	MODIFIER	NA	ENSBTAG00000017759	Transcript	ENSBTAT00000046252	protein_coding	0.222624
25	14601555	0.363793	0.048438	5.89E-14	intron_variant	MODIFIER	NA	ENSBTAG00000017759	Transcript	ENSBTAT00000046252	protein_coding	0.777376
25	14601660	0.363793	0.048438	5.89E-14	intron_variant	MODIFIER	NA	ENSBTAG00000017759	Transcript	ENSBTAT00000046252	protein_coding	0.777376
25	14601900	0.363793	0.048438	5.89E-14	intron_variant	MODIFIER	NA	ENSBTAG00000017759	Transcript	ENSBTAT00000046252	protein_coding	0.222624
25	14601987	0.363792	0.048438	5.89E-14	intron_variant	MODIFIER	NA	ENSBTAG00000017759	Transcript	ENSBTAT00000046252	protein_coding	0.777376
25	14602413	0.643682	0.061978	2.88E-25	intron_variant	MODIFIER	NA	ENSBTAG00000017759	Transcript	ENSBTAT00000046252	protein_coding	0.164504
25	14602493	0.363796	0.048438	5.89E-14	intron_variant	MODIFIER	NA	ENSBTAG00000017759	Transcript	ENSBTAT00000046252	protein_coding	0.777376
25	14602636	0.358971	0.0483647	1.15E-13	intron_variant	MODIFIER	NA	ENSBTAG00000017759	Transcript	ENSBTAT00000046252	protein_coding	0.222962
25	14602714	0.643682	0.061978	2.88E-25	intron_variant	MODIFIER	NA	ENSBTAG00000017759	Transcript	ENSBTAT00000046252	protein_coding	0.164504
25	14602732	0.643682	0.061978	2.88E-25	intron_variant	MODIFIER	NA	ENSBTAG00000017759	Transcript	ENSBTAT00000046252	protein_coding	0.164504
25	14602733	0.358972	0.0483647	1.15E-13	intron_variant	MODIFIER	NA	ENSBTAG00000017759	Transcript	ENSBTAT00000046252	protein_coding	0.222962
25	14602979	0.276839	0.045249	9.47E-10	intron_variant	MODIFIER	NA	ENSBTAG00000017759	Transcript	ENSBTAT00000046252	protein_coding	0.24664
25	14603075	0.643682	0.061978	2.88E-25	intron_variant	MODIFIER	NA	ENSBTAG00000017759	Transcript	ENSBTAT00000046252	protein_coding	0.164504
25	14603085	0.643682	0.061978	2.88E-25	intron_variant	MODIFIER	NA	ENSBTAG00000017759	Transcript	ENSBTAT00000046252	protein_coding	0.164504
25	14603164	0.276837	0.045249	9.47E-10	intron_variant	MODIFIER	NA	ENSBTAG00000017759	Transcript	ENSBTAT00000046252	protein_coding	0.75336
25	14603184	0.276837	0.045249	9.47E-10	intron_variant	MODIFIER	NA	ENSBTAG00000017759	Transcript	ENSBTAT00000046252	protein_coding	0.24664
25	14603742	0.643682	0.061978	2.88E-25	intron_variant	MODIFIER	NA	ENSBTAG00000017759	Transcript	ENSBTAT00000046252	protein_coding	0.164504
25	14603832	0.27523	0.0452412	1.17E-09	intron_variant	MODIFIER	NA	ENSBTAG00000017759	Transcript	ENSBTAT00000046252	protein_coding	0.753344
25	14603842	0.27523	0.0452412	1.17E-09	intron_variant	MODIFIER	NA	ENSBTAG00000017759	Transcript	ENSBTAT00000046252	protein_coding	0.753344
25	14603983	0.643682	0.061978	2.88E-25	intron_variant	MODIFIER	NA	ENSBTAG00000017759	Transcript	ENSBTAT00000046252	protein_coding	0.164504
25	14604477	0.643684	0.061978	2.88E-25	intron_variant	MODIFIER	NA	ENSBTAG00000017759	Transcript	ENSBTAT00000046252	protein_coding	0.164495
25	14604502	0.643684	0.061978	2.88E-25	intron_variant	MODIFIER	NA	ENSBTAG00000017759	Transcript	ENSBTAT00000046252	protein_coding	0.164495
25	14604577	0.643684	0.061978	2.88E-25	intron_variant	MODIFIER	NA	ENSBTAG00000017759	Transcript	ENSBTAT00000046252	protein_coding	0.164495
25	14604602	0.643684	0.061978	2.88E-25	intron_variant	MODIFIER	NA	ENSBTAG00000017759	Transcript	ENSBTAT00000046252	protein_coding	0.164495
25	14604624	0.643684	0.061978	2.88E-25	intron_variant	MODIFIER	NA	ENSBTAG00000017759	Transcript	ENSBTAT00000046252	protein_coding	0.164495
25	14604658	0.643684	0.061978	2.88E-25	intron_variant	MODIFIER	NA	ENSBTAG00000017759	Transcript	ENSBTAT00000046252	protein_coding	0.164495
25	14604755	0.363798	0.048438	5.89E-14	intron_variant	MODIFIER	NA	ENSBTAG00000017759	Transcript	ENSBTAT00000046252	protein_coding	0.777376
25	14604977	0.643682	0.061978	2.88E-25	intron_variant	MODIFIER	NA	ENSBTAG00000017759	Transcript	ENSBTAT00000046252	protein_coding	0.164504
25	14605162	0.643682	0.061978	2.88E-25	intron_variant	MODIFIER	NA	ENSBTAG00000017759	Transcript	ENSBTAT00000046252	protein_coding	0.164504
25	14605205	0.643682	0.061978	2.88E-25	intron_variant	MODIFIER	NA	ENSBTAG00000017759	Transcript	ENSBTAT00000046252	protein_coding	0.164504
25	14605303	0.643681	0.061978	2.88E-25	intron_variant	MODIFIER	NA	ENSBTAG00000017759	Transcript	ENSBTAT00000046252	protein_coding	0.164504
25	14605454	0.643682	0.061978	2.88E-25	intron_variant	MODIFIER	NA	ENSBTAG00000017759	Transcript	ENSBTAT00000046252	protein_coding	0.164504
25	14605593	0.643682	0.061978	2.88E-25	synonymous_variant	LOW	NA	ENSBTAG00000017759	Transcript	ENSBTAT00000046252	protein_coding	0.164504
25	14605693	0.643682	0.061978	2.88E-25	intron_variant	MODIFIER	NA	ENSBTAG00000017759	Transcript	ENSBTAT00000046252	protein_coding	0.164504
25	14606300	0.636703	0.0618719	7.76E-25	intron_variant	MODIFIER	NA	ENSBTAG00000017759	Transcript	ENSBTAT00000046252	protein_coding	0.164842
25	14606360	0.636705	0.0618719	7.76E-25	intron_variant	MODIFIER	NA	ENSBTAG00000017759	Transcript	ENSBTAT00000046252	protein_coding	0.164842
25	14606432	0.636703	0.0618719	7.76E-25	intron_variant	MODIFIER	NA	ENSBTAG00000017759	Transcript	ENSBTAT00000046252	protein_coding	0.164842
25	14606473	0.636703	0.0618719	7.76E-25	intron_variant	MODIFIER	NA	ENSBTAG00000017759	Transcript	ENSBTAT00000046252	protein_coding	0.164842
25	14606504	0.636707	0.0618719	7.76E-25	intron_variant	MODIFIER	NA	ENSBTAG00000017759	Transcript	ENSBTAT00000046252	protein_coding	0.164834
25	14606507	0.636707	0.0618719	7.76E-25	intron_variant	MODIFIER	NA	ENSBTAG00000017759	Transcript	ENSBTAT00000046252	protein_coding	0.164834
25	14606542	0.636707	0.0618719	7.76E-25	intron_variant	MODIFIER	NA	ENSBTAG00000017759	Transcript	ENSBTAT00000046252	protein_coding	0.164834
25	14606560	0.643684	0.061978	2.88E-25	intron_variant	MODIFIER	NA	ENSBTAG00000017759	Transcript	ENSBTAT00000046252	protein_coding	0.164504
25	14606644	0.636705	0.0618719	7.76E-25	intron_variant	MODIFIER	NA	ENSBTAG00000017759	Transcript	ENSBTAT00000046252	protein_coding	0.164842
25	14606769	0.643695	0.061978	2.88E-25	intron_variant	MODIFIER	NA	ENSBTAG00000017759	Transcript	ENSBTAT00000046252	protein_coding	0.164495
25	14607034	0.643684	0.061978	2.88E-25	intron_variant	MODIFIER	NA	ENSBTAG00000017759	Transcript	ENSBTAT00000046252	protein_coding	0.164495
25	14607125	0.636705	0.0618719	7.76E-25	intron_variant	MODIFIER	NA	ENSBTAG00000017759	Transcript	ENSBTAT00000046252	protein_coding	0.164834
25	14607287	0.636715	0.0618719	7.75E-25	intron_variant	MODIFIER	NA	ENSBTAG00000017759	Transcript	ENSBTAT00000046252	protein_coding	0.164834
25	14607353	0.636717	0.0618719	7.75E-25	intron_variant	MODIFIER	NA	ENSBTAG00000017759	Transcript	ENSBTAT00000046252	protein_coding	0.164834
25	14607449	0.643697	0.061978	2.87E-25	intron_variant	MODIFIER	NA	ENSBTAG00000017759	Transcript	ENSBTAT00000046252	protein_coding	0.164495
25	14607477	0.643697	0.061978	2.87E-25	intron_variant	MODIFIER	NA	ENSBTAG00000017759	Transcript	ENSBTAT00000046252	protein_coding	0.164495
25	14607478	0.636721	0.061872	7.74E-25	intron_variant	MODIFIER	NA	ENSBTAG00000017759	Transcript	ENSBTAT00000046252	protein_coding	0.164834
25	14607507	0.643697	0.061978	2.87E-25	intron_variant	MODIFIER	NA	ENSBTAG00000017759	Transcript	ENSBTAT00000046252	protein_coding	0.164495
25	14607660	0.636719	0.061872	7.74E-25	intron_variant	MODIFIER	NA	ENSBTAG00000017759	Transcript	ENSBTAT00000046252	protein_coding	0.164834
25	14607698	0.643697	0.061978	2.87E-25	intron_variant	MODIFIER	NA	ENSBTAG00000017759	Transcript	ENSBTAT00000046252	protein_coding	0.164495
25	14607889	0.636721	0.061872	7.74E-25	synonymous_variant	LOW	NA	ENSBTAG00000017759	Transcript	ENSBTAT00000046252	protein_coding	0.164834
25	14608442	0.643694	0.061978	2.88E-25	intron_variant	MODIFIER	NA	ENSBTAG00000017759	Transcript	ENSBTAT00000046252	protein_coding	0.164495
25	14608866	0.643694	0.061978	2.88E-25	intron_variant	MODIFIER	NA	ENSBTAG00000017759	Transcript	ENSBTAT00000046252	protein_coding	0.164495
25	14609489	0.643694	0.061978	2.88E-25	intron_variant	MODIFIER	NA	ENSBTAG00000017759	Transcript	ENSBTAT00000046252	protein_coding	0.164495
25	14610078	0.643694	0.061978	2.88E-25	intron_variant	MODIFIER	NA	ENSBTAG00000017759	Transcript	ENSBTAT00000046252	protein_coding	0.164495
25	14610614	0.636707	0.0618719	7.76E-25	intron_variant	MODIFIER	NA	ENSBTAG00000017759	Transcript	ENSBTAT00000046252	protein_coding	0.835158
25	14610630	0.643694	0.061978	2.88E-25	intron_variant	MODIFIER	NA	ENSBTAG00000017759	Transcript	ENSBTAT00000046252	protein_coding	0.164495
25	14610685	0.636717	0.0618719	7.75E-25	intron_variant	MODIFIER	NA	ENSBTAG00000017759	Transcript	ENSBTAT00000046252	protein_coding	0.164842
25	14610814	0.643697	0.061978	2.87E-25	intron_variant	MODIFIER	NA	ENSBTAG00000017759	Transcript	ENSBTAT00000046252	protein_coding	0.164487
25	14610816	0.643697	0.061978	2.87E-25	intron_variant	MODIFIER	NA	ENSBTAG00000017759	Transcript	ENSBTAT00000046252	protein_coding	0.164487
25	14610821	0.636721	0.061872	7.74E-25	intron_variant	MODIFIER	NA	ENSBTAG00000017759	Transcript	ENSBTAT00000046252	protein_coding	0.164834
25	14610824	0.636721	0.061872	7.74E-25	intron_variant	MODIFIER	NA	ENSBTAG00000017759	Transcript	ENSBTAT00000046252	protein_coding	0.164834
25	14611001	0.636717	0.0618719	7.75E-25	intron_variant	MODIFIER	NA	ENSBTAG00000017759	Transcript	ENSBTAT00000046252	protein_coding	0.164842
25	14611090	0.636715	0.0618719	7.75E-25	intron_variant	MODIFIER	NA	ENSBTAG00000017759	Transcript	ENSBTAT00000046252	protein_coding	0.16485
25	14611180	0.636715	0.0618719	7.75E-25	intron_variant	MODIFIER	NA	ENSBTAG00000017759	Transcript	ENSBTAT00000046252	protein_coding	0.16485
25	14611184	0.636711	0.0618719	7.75E-25	intron_variant	MODIFIER	NA	ENSBTAG00000017759	Transcript	ENSBTAT00000046252	protein_coding	0.835158
25	14611373	0.636721	0.061872	7.74E-25	intron_variant	MODIFIER	NA	ENSBTAG00000017759	Transcript	ENSBTAT00000046252	protein_coding	0.164826
25	14611384	0.636721	0.061872	7.74E-25	intron_variant	MODIFIER	NA	ENSBTAG00000017759	Transcript	ENSBTAT00000046252	protein_coding	0.164826
[truncated: 2,187 more rows]

[truncated: 11 more sheets: Table_10, Table_11, Table_12, Table_13, Table_14, Table_15, Table_16, Table_17, Table_18, Table_19, Table_20]
